# Supplementary material for: Molecular characterization of the archaic HLA-B∗73:01 allele reveals presentation of a unique peptidome and skewed engagement by KIR2DL2
Source: J Biol Chem. 2025 Jul 30;301(9):110542. doi: 10.1016/j.jbc.2025.110542 (PMC12450638; doi:10.1016/j.jbc.2025.110542)
Supplement: Peaks [file mmc2.csv]

Peptide	-10lgP	Mass	Length	ppm	m/z	RT	Area	Fraction	Scan	Source File	#Spec	Accession	PTM	AScore	Area [F1]	Area [F2]	Area [F3]	Area [F4]	Area [F5]	Area [F6]	Area [F7]	Area [F8]	Area [F9]	Area [F10]	Area [F11]	Area [F12]	Area [F13]	Area [F14]	Area [F15]	Area [F16]	Area [F17]	Area [F18]	Area [F19]	Area [F20]	Area [F21]	Area [F22]	Area [F23]	Area [F24]	Area [F25]	Area [F26]	Area [F27]	Area [F28]	Area [F29]	Area [F30]	Area [F31]	Area [F32]
NRIQTTVTELQKV	68.62	1528.8573	13	-2.0	510.6253	24.68		17	2604	15-04-24-721.221 B7301 Fraction 38.wiff	4	Q15075|EEA1_HUMAN
FITVGYVDDTQFVRF	68.40	1805.8988	15	1.9	602.9747	36.90		24	5767	15-04-24-721.221 B7301 Fraction 45.wiff	13	Q31612|1B73_HUMAN:P30461|1B13_HUMAN
ITVGYVDDTQFVRFD	68.15	1773.8573	15	6.2	592.2967	37.41		16	3584	15-04-24-721.221 B7301 Fraction 37.wiff	10	Q31612|1B73_HUMAN:P30461|1B13_HUMAN
PRFITVGYVDDTQFVRFD	67.50	2174.0796	18	5.3	725.7043	30.88		23	5587	15-04-24-721.221 B7301 Fraction 44.wiff	4	Q31612|1B73_HUMAN:P30461|1B13_HUMAN
RFITVGYVDDTQFVRFD	67.43	2077.0269	17	17.3	693.3616	29.99		21	5176	15-04-24-721.221 B7301 Fraction 42.wiff	3	Q31612|1B73_HUMAN:P30461|1B13_HUMAN
A(+42.01)AGTAAALAFLSQESR	65.86	1604.8158	16	3.8	803.4182	40.46		24	6198	15-04-24-721.221 B7301 Fraction 45.wiff	2	O75607|NPM3_HUMAN	Acetylation (N-term)	A1:Acetylation (N-term):1000.00
PSSGLGVTKQDLGPVPM	65.79	1681.8708	17	25.9	841.9645	29.29		17	2984	15-04-24-721.221 B7301 Fraction 38.wiff	3	P04233-2|HG2A_HUMAN:P04233|HG2A_HUMAN
NRLPAAGVGDMVM(+15.99)	65.50	1345.6482	13	13.8	673.8406	20.88		16	2208	15-04-24-721.221 B7301 Fraction 37.wiff	9	P62829|RL23_HUMAN	Oxidation (M)	M13:Oxidation (M):60.92
KGLKEGIPALDNFLDKL	64.93	1870.0563	17	2.4	624.3608	37.87		24	5833	15-04-24-721.221 B7301 Fraction 45.wiff	3	P13639|EF2_HUMAN
SKDSTYSLSSTLTLSKAD	64.43	1902.9421	18	10.9	635.3282	24.90		17	2624	15-04-24-721.221 B7301 Fraction 38.wiff	6	P01834|IGKC_HUMAN
NRIPESGGDNSVFDIFELTGAARKGSG	64.29	2793.3682	27	3.0	699.3514	31.56		22	5382	15-04-24-721.221 B7301 Fraction 43.wiff	2	P07996|TSP1_HUMAN
NRLLGFGGGGEA	63.62	1146.5781	12	-5.3	574.2933	24.12		17	2554	15-04-24-721.221 B7301 Fraction 38.wiff	3	Q8N573-2|OXR1_HUMAN
NRLLVKNQDVSISNVQPK	63.13	2051.1487	18	0.6	513.7947	9.87		24	1437	15-04-24-721.221 B7301 Fraction 45.wiff	3	Q96EV2|RBM33_HUMAN
NRLNLEAINYMAADGDFK	61.45	2053.9890	18	19.8	685.6838	34.57		17	3453	15-04-24-721.221 B7301 Fraction 38.wiff	3	P09382|LEG1_HUMAN
PTANLQTKEFNF	61.36	1408.6986	12	2.8	705.3586	29.33		17	2989	15-04-24-721.221 B7301 Fraction 38.wiff	2	O00505|IMA4_HUMAN
GEPRFITVGYVDDTQFVR	61.08	2098.0483	18	16.7	700.3684	33.24		17	3357	15-04-24-721.221 B7301 Fraction 38.wiff	4	Q31612|1B73_HUMAN:P30461|1B13_HUMAN
NRFLGDYVVDLDTSQL	60.46	1853.9159	16	8.8	618.9847	41.13		16	3809	15-04-24-721.221 B7301 Fraction 37.wiff	8	Q96RL7-4|VP13A_HUMAN:Q96RL7-2|VP13A_HUMAN:Q96RL7-3|VP13A_HUMAN:Q96RL7|VP13A_HUMAN
NRFIGAVNNMDQTVM(+15.99)VP	59.99	1920.9186	17	10.6	641.3203	22.24		19	3545	15-04-24-721.221 B7301 Fraction 40.wiff	11	Q9NPA3|M1IP1_HUMAN	Oxidation (M)	M15:Oxidation (M):77.53
GLTAFEATDNQAIKALLQ	59.76	1903.0050	18	15.8	635.3523	36.46		21	5800	15-04-24-721.221 B7301 Fraction 42.wiff	4	P58546|MTPN_HUMAN
RFITVGYVDDTQFVR	59.72	1814.9315	15	15.9	605.9941	21.74		21	3832	15-04-24-721.221 B7301 Fraction 42.wiff	2	Q31612|1B73_HUMAN:P30461|1B13_HUMAN
KVPQVSTPTLVEVSR	59.04	1638.9304	15	13.0	547.3245	13.27		20	1858	15-04-24-721.221 B7301 Fraction 41.wiff	3	P02768-3|ALBU_HUMAN:P02768-2|ALBU_HUMAN:P02768|ALBU_HUMAN
ITVGYVDDTQFVRF	58.49	1658.8303	14	11.9	553.9573	31.42		19	4794	15-04-24-721.221 B7301 Fraction 40.wiff	13	Q31612|1B73_HUMAN:P30461|1B13_HUMAN
NRQPYAVSELAGHQTSAESWGTGRAVA	57.90	2842.3745	27	17.7	711.6135	23.52		17	2493	15-04-24-721.221 B7301 Fraction 38.wiff	2	P36578|RL4_HUMAN
NRLPPEFSPVIIKEWAA	57.85	1966.0675	17	3.0	656.3651	30.99		24	5252	15-04-24-721.221 B7301 Fraction 45.wiff	11	Q9NZB2-4|F120A_HUMAN:Q9NZB2|F120A_HUMAN:Q9NZB2-6|F120A_HUMAN
NRFDQLFDDESD	57.81	1499.6165	12	1.2	750.8164	30.43		4	3212	15-04-24-721.221 B7301 Fraction 25.wiff	8	Q8NC51-4|PAIRB_HUMAN:Q8NC51-3|PAIRB_HUMAN:Q8NC51-2|PAIRB_HUMAN:Q8NC51|PAIRB_HUMAN
HVTLSQPKIVKWDRDM(+15.99)	57.17	1968.0251	16	5.3	493.0162	10.43		24	1531	15-04-24-721.221 B7301 Fraction 45.wiff	6	P61769|B2MG_HUMAN	Oxidation (M)	M16:Oxidation (M):1000.00
NRFSGWYDADLSPAGHEEAKRGGQAL	56.99	2831.3374	26	4.0	567.2770	25.30		15	2647	15-04-24-721.221 B7301 Fraction 36.wiff	10	P18669|PGAM1_HUMAN
NRLPAAGVGDM(+15.99)VM(+15.99)A	56.84	1432.6803	14	10.3	717.3548	16.45		16	1804	15-04-24-721.221 B7301 Fraction 37.wiff	3	P62829|RL23_HUMAN	Oxidation (M)	M11:Oxidation (M):1000.00;M13:Oxidation (M):1000.00
YIALNEDLRSWTAAD	56.33	1736.8369	15	24.9	869.4474	36.57		16	3538	15-04-24-721.221 B7301 Fraction 37.wiff	9	Q31612|1B73_HUMAN:P30480|1B42_HUMAN:P30460|1B08_HUMAN:Q95604|1C17_HUMAN:Q07000|1C15_HUMAN:Q04826|1B40_HUMAN
YLALNEDLRSWTAAD	56.33	1736.8369	15	24.9	869.4474	36.57		16	3538	15-04-24-721.221 B7301 Fraction 37.wiff	9
NRLPAAGVGDM(+15.99)VMATVK	56.23	1744.8964	17	4.2	582.6418	13.84		25	1930	15-04-24-721.221 B7301 Fraction 46.wiff	4	P62829|RL23_HUMAN	Oxidation (M)	M11:Oxidation (M):55.92
Q(-17.03)KGAETELVRFLPA	56.15	1540.8248	14	17.5	771.4332	30.64		20	4953	15-04-24-721.221 B7301 Fraction 41.wiff	3	P46087-3|NOP2_HUMAN:P46087-2|NOP2_HUMAN:P46087|NOP2_HUMAN:P46087-4|NOP2_HUMAN	Pyro-glu from Q	Q1:Pyro-glu from Q:1000.00
HVTLSQPKIVKWDRDM	56.15	1952.0302	16	7.9	489.0187	12.24		26	1599	15-04-24-721.221 B7301 Fraction 47.wiff	6	P61769|B2MG_HUMAN
NRLPAAGVGDM(+15.99)VMA	55.98	1416.6853	14	17.0	709.3620	20.15		16	2142	15-04-24-721.221 B7301 Fraction 37.wiff	3	P62829|RL23_HUMAN	Oxidation (M)	M11:Oxidation (M):33.18
VRDISEASVFDAYVLPKL	55.90	2021.0833	18	4.5	674.7047	36.24		22	5919	15-04-24-721.221 B7301 Fraction 43.wiff	3	P62854|RS26_HUMAN
NRFSGWYDADLSPAGHEEAK	55.80	2249.0137	20	-1.5	750.6774	24.01		13	2677	15-04-24-721.221 B7301 Fraction 34.wiff	68	P18669|PGAM1_HUMAN
NRLPAAGVGDMVM(+15.99)A	55.62	1416.6853	14	18.2	709.3629	22.72		16	2347	15-04-24-721.221 B7301 Fraction 37.wiff	3	P62829|RL23_HUMAN	Oxidation (M)	M13:Oxidation (M):40.00
RFITVGYVDDTQFVRF	55.48	1961.9999	16	6.8	655.0117	31.06		24	5262	15-04-24-721.221 B7301 Fraction 45.wiff	1	Q31612|1B73_HUMAN:P30461|1B13_HUMAN
VNFTVDQIRAIMD	55.38	1520.7657	13	18.6	761.4043	31.15		21	5319	15-04-24-721.221 B7301 Fraction 42.wiff	6	P13639|EF2_HUMAN
LRSWTAADTAAQITQR	55.37	1787.9279	16	5.0	596.9862	13.59		23	1903	15-04-24-721.221 B7301 Fraction 44.wiff	3	Q31612|1B73_HUMAN:P30480|1B42_HUMAN:P30460|1B08_HUMAN:Q07000|1C15_HUMAN:Q04826|1B40_HUMAN
PSKIKWGDAGAEYVVESTGVFTTMEK	55.23	2829.3894	26	14.0	708.3646	30.01		21	5179	15-04-24-721.221 B7301 Fraction 42.wiff	2	P04406|G3P_HUMAN
NRFLEENPDPSA	54.62	1387.6367	12	2.7	694.8275	18.07		4	1958	15-04-24-721.221 B7301 Fraction 25.wiff	3	O95602|RPA1_HUMAN
NRFDEAQKKALIK	54.59	1559.8783	13	5.1	390.9789	7.97		20	1195	15-04-24-721.221 B7301 Fraction 41.wiff	2	Q8IXQ4|GPAM1_HUMAN:Q8IXQ4-3|GPAM1_HUMAN:Q8IXQ4-2|GPAM1_HUMAN
NRFIGAVNNM(+15.99)DQTVM(+15.99)VP	54.43	1936.9136	17	12.9	646.6534	16.34		19	2474	15-04-24-721.221 B7301 Fraction 40.wiff	13	Q9NPA3|M1IP1_HUMAN	Oxidation (M)	M10:Oxidation (M):1000.00;M15:Oxidation (M):1000.00
GEPRFITVGYVDDTQFVRF	54.41	2245.1167	19	26.5	749.3994	33.74		20	5292	15-04-24-721.221 B7301 Fraction 41.wiff	5	Q31612|1B73_HUMAN:P30461|1B13_HUMAN
FITVGYVDDTQFVR	54.30	1658.8303	14	14.7	553.9589	26.30		20	4401	15-04-24-721.221 B7301 Fraction 41.wiff	6	Q31612|1B73_HUMAN:P30461|1B13_HUMAN
STYSLSSTLTLSKAD	54.25	1572.7882	15	8.4	787.4080	19.06		18	3256	15-04-24-721.221 B7301 Fraction 39.wiff	9	P01834|IGKC_HUMAN
NRLPAAGVGDMVMATVK	53.84	1728.9015	17	4.3	577.3102	21.03		25	3097	15-04-24-721.221 B7301 Fraction 46.wiff	3	P62829|RL23_HUMAN
NRFSGWYDADLSPAGHEEAKR	53.82	2405.1147	21	6.8	602.2900	22.38		15	2368	15-04-24-721.221 B7301 Fraction 36.wiff	22	P18669|PGAM1_HUMAN
NRLPAAGVGDMVM	52.86	1329.6533	13	12.5	665.8422	29.57		15	3031	15-04-24-721.221 B7301 Fraction 36.wiff	8	P62829|RL23_HUMAN
NRVKVSQAAADLKQF	52.77	1673.9213	15	9.7	558.9865	11.02		26	1479	15-04-24-721.221 B7301 Fraction 47.wiff	2	P63218|GBG5_HUMAN
NRLPAAGVGDM(+15.99)VM(+15.99)ATVK	52.65	1760.8914	17	2.8	587.9727	10.09		25	1491	15-04-24-721.221 B7301 Fraction 46.wiff	3	P62829|RL23_HUMAN	Oxidation (M)	M11:Oxidation (M):1000.00;M13:Oxidation (M):1000.00
VRAVPNPVINPYQPAPPSG	52.64	1972.0530	19	2.3	658.3598	15.24		23	2222	15-04-24-721.221 B7301 Fraction 44.wiff	3	P11940-2|PABP1_HUMAN:P11940|PABP1_HUMAN
IQDLNRIFPLSED	52.60	1558.7991	13	10.7	780.4152	28.65		18	4517	15-04-24-721.221 B7301 Fraction 39.wiff	3	P10124|SRGN_HUMAN
NRLPAAGVGDMVM(+15.99)ATVK	52.48	1744.8964	17	3.8	582.6416	15.10		25	2131	15-04-24-721.221 B7301 Fraction 46.wiff	3	P62829|RL23_HUMAN	Oxidation (M)	M13:Oxidation (M):55.92
GLKEGIPALDNFLDKL	52.47	1741.9614	16	2.6	581.6626	43.27		22	6451	15-04-24-721.221 B7301 Fraction 43.wiff	3	P13639|EF2_HUMAN
NRLPAAGVGDM(+15.99)VM(+15.99)ATV	52.44	1632.7964	16	15.2	817.4178	12.90		19	1862	15-04-24-721.221 B7301 Fraction 40.wiff	3	P62829|RL23_HUMAN	Oxidation (M)	M11:Oxidation (M):1000.00;M13:Oxidation (M):1000.00
NRWFAEKFLKGDSSGD	52.42	1855.8853	16	4.7	619.6386	17.19		25	2506	15-04-24-721.221 B7301 Fraction 46.wiff	3	O43715|TRIA1_HUMAN
Q(-17.03)ASEGPLKGILGYTEHQVVSS	52.30	2182.0906	21	21.0	728.3860	33.87		19	4992	15-04-24-721.221 B7301 Fraction 40.wiff	3	P04406|G3P_HUMAN	Pyro-glu from Q	Q1:Pyro-glu from Q:1000.00
A(+42.01)SGVAVSDGVIKVFNDMK	52.21	1877.9557	18	3.4	939.9883	37.53		22	6058	15-04-24-721.221 B7301 Fraction 43.wiff	2	P23528|COF1_HUMAN	Acetylation (N-term)	A1:Acetylation (N-term):1000.00
NRFSGWYDADLSPAGHEEAKRGGQA	52.19	2718.2534	25	0.4	544.6582	21.98		15	2320	15-04-24-721.221 B7301 Fraction 36.wiff	9	P18669|PGAM1_HUMAN
FRFNFLAPELPAVSEFSTSETMGHSA	52.18	2871.3538	26	1.5	958.1266	40.46		25	6575	15-04-24-721.221 B7301 Fraction 46.wiff	2	P55084-2|ECHB_HUMAN:P55084|ECHB_HUMAN
RGEPRFITVGYVDDTQFVR	51.87	2254.1494	19	14.1	564.5526	21.01		20	3613	15-04-24-721.221 B7301 Fraction 41.wiff	3	Q31612|1B73_HUMAN:P30461|1B13_HUMAN
ASIKKGEDFVKTLK	51.72	1562.9031	14	1.5	391.7336	9.25		25	1383	15-04-24-721.221 B7301 Fraction 46.wiff	3	P40926-2|MDHM_HUMAN:P40926|MDHM_HUMAN
S(+42.01)SGNAKIGHPAPNFK	51.46	1565.7950	15	8.7	522.9435	8.61		19	1158	15-04-24-721.221 B7301 Fraction 40.wiff	2	Q06830|PRDX1_HUMAN	Acetylation (N-term)	S1:Acetylation (N-term):1000.00
NRFFEMKMKYDESD	51.06	1838.7968	14	10.5	613.9460	22.46		17	2369	15-04-24-721.221 B7301 Fraction 38.wiff	3	O43615|TIM44_HUMAN
NRFDQLFDDESDPFEVLK	50.95	2213.0276	18	1.8	738.6844	42.95		14	3971	15-04-24-721.221 B7301 Fraction 35.wiff	6	Q8NC51-4|PAIRB_HUMAN:Q8NC51-3|PAIRB_HUMAN:Q8NC51-2|PAIRB_HUMAN:Q8NC51|PAIRB_HUMAN
IQRTPKIQVYSRHPAEN(+.98)	50.79	2037.0756	17	12.3	510.2824	8.15		20	1207	15-04-24-721.221 B7301 Fraction 41.wiff	10	P61769|B2MG_HUMAN	Deamidation (NQ)	N17:Deamidation (NQ):148.12
NRIGGGIGFGGLEA	50.65	1316.6836	14	8.1	659.3544	21.63		18	3665	15-04-24-721.221 B7301 Fraction 39.wiff	12	Q9P2K5-2|MYEF2_HUMAN:Q9P2K5|MYEF2_HUMAN
VNHVTLSQPKIVKWDRDM	50.58	2165.1416	18	4.5	542.2951	13.08		24	1838	15-04-24-721.221 B7301 Fraction 45.wiff	4	P61769|B2MG_HUMAN
A(+42.01)SGVAVSDGVIKVFND	50.53	1618.8202	16	24.3	810.4370	39.63		16	3727	15-04-24-721.221 B7301 Fraction 37.wiff	1	P23528|COF1_HUMAN	Acetylation (N-term)	A1:Acetylation (N-term):1000.00
NRLPAAGVGDMVMA	50.38	1400.6904	14	18.8	701.3657	28.32		16	2835	15-04-24-721.221 B7301 Fraction 37.wiff	6	P62829|RL23_HUMAN
SWTAADTAAQITQR	50.20	1518.7427	14	19.0	760.3930	23.90		16	2464	15-04-24-721.221 B7301 Fraction 37.wiff	1	Q31612|1B73_HUMAN:P30480|1B42_HUMAN:P30460|1B08_HUMAN:Q07000|1C15_HUMAN:Q04826|1B40_HUMAN:P30462|1B14_HUMAN:Q95365|1B38_HUMAN:P30475|1B39_HUMAN:Q29836|1B67_HUMAN:P18463|1B37_HUMAN:P03989|1B27_HUMAN:P30483|1B45_HUMAN:P30466|1B18_HUMAN
NEFGYSNRVVDLMAHMASKE	50.20	2297.0569	20	1.2	766.6938	29.39		22	5042	15-04-24-721.221 B7301 Fraction 43.wiff	3	P04406|G3P_HUMAN
DIQMTQSPSSLSASVGDR	50.17	1877.8789	18	-0.1	626.9669	23.61		11	2542	15-04-24-721.221 B7301 Fraction 32.wiff	3	P01599|KV107_HUMAN:P04431|KV123_HUMAN:P01610|KV118_HUMAN:P01601|KV109_HUMAN:P01609|KV117_HUMAN:P01607|KV115_HUMAN:P01593|KV101_HUMAN:P80362|KV125_HUMAN:P01608|KV116_HUMAN:P01600|KV108_HUMAN:P01594|KV102_HUMAN:P04432|KV124_HUMAN
NRLNLEAINYM(+15.99)AADGDFK	50.14	2069.9839	18	20.1	691.0157	29.48		17	3004	15-04-24-721.221 B7301 Fraction 38.wiff	2	P09382|LEG1_HUMAN	Oxidation (M)	M11:Oxidation (M):1000.00
NRFVGVNASDINYSA	50.08	1625.7798	15	23.8	813.9165	24.88		15	2615	15-04-24-721.221 B7301 Fraction 36.wiff	3	Q8N4Q0|ZADH2_HUMAN
NRFIGAVNNMDQTVMVP	49.99	1904.9237	17	11.7	635.9893	25.25		19	4054	15-04-24-721.221 B7301 Fraction 40.wiff	5	Q9NPA3|M1IP1_HUMAN
VNFTVDQIRAIM(+15.99)D	49.92	1536.7606	13	15.8	769.3997	21.30		21	3719	15-04-24-721.221 B7301 Fraction 42.wiff	3	P13639|EF2_HUMAN	Oxidation (M)	M12:Oxidation (M):1000.00
NRLPAAGVGDM(+15.99)VM	49.90	1345.6482	13	13.3	673.8403	21.25		15	2263	15-04-24-721.221 B7301 Fraction 36.wiff	3	P62829|RL23_HUMAN	Oxidation (M)	M11:Oxidation (M):48.87
GGGYVKLFPNSLDQ	49.76	1493.7513	14	16.7	747.8954	23.03		20	3911	15-04-24-721.221 B7301 Fraction 41.wiff	3	P27797|CALR_HUMAN
PMFIVNTNVPRASVPD	49.64	1755.8977	16	6.0	878.9614	22.25		26	3164	15-04-24-721.221 B7301 Fraction 47.wiff	6	P14174|MIF_HUMAN
FITVGYVDDTQ	49.39	1256.5924	11	1.4	629.3044	29.41		13	3135	15-04-24-721.221 B7301 Fraction 34.wiff	5	Q31612|1B73_HUMAN:P30461|1B13_HUMAN
PSAFVAAAPVAAATT	49.25	1343.7085	15	8.7	672.8674	17.34		19	2715	15-04-24-721.221 B7301 Fraction 40.wiff	5	P05388|RLA0_HUMAN
SRWDETPASQMGGSTPVLTPGKTPIGTPA	49.16	2938.4495	29	19.3	735.6338	20.65		20	3548	15-04-24-721.221 B7301 Fraction 41.wiff	5	O75533|SF3B1_HUMAN
TVGYVDDTQFVRF	48.81	1545.7463	13	20.0	773.8959	36.08		15	3541	15-04-24-721.221 B7301 Fraction 36.wiff	3	Q31612|1B73_HUMAN:P30461|1B13_HUMAN
A(+42.01)SGVAVSDGVIKVF	48.78	1389.7504	14	17.5	695.8947	33.61		20	5273	15-04-24-721.221 B7301 Fraction 41.wiff	4	P23528|COF1_HUMAN	Acetylation (N-term)	A1:Acetylation (N-term):1000.00
FITVGYVDDTQFVRFD	48.66	1920.9258	16	18.1	641.3275	34.92		21	5656	15-04-24-721.221 B7301 Fraction 42.wiff	4	Q31612|1B73_HUMAN:P30461|1B13_HUMAN
NRFIGAVNNMDQT	48.57	1478.6936	13	15.6	740.3656	21.12		15	2251	15-04-24-721.221 B7301 Fraction 36.wiff	9	Q9NPA3|M1IP1_HUMAN
NRFDGDVGVFPLEF	48.27	1610.7728	14	24.5	806.4134	46.46		16	4399	15-04-24-721.221 B7301 Fraction 37.wiff	4	Q96RR1|PEO1_HUMAN
TQFVRFDSDAASPREE	48.07	1853.8544	16	8.5	618.9640	11.66		26	1528	15-04-24-721.221 B7301 Fraction 47.wiff	2	Q31612|1B73_HUMAN:P30480|1B42_HUMAN:P30460|1B08_HUMAN:P30462|1B14_HUMAN:Q95365|1B38_HUMAN:P30475|1B39_HUMAN:Q29836|1B67_HUMAN
NRFSGWYDADLSPAGHEEAKRGGQALR	48.01	2987.4385	27	10.2	598.5010	12.94		18	2046	15-04-24-721.221 B7301 Fraction 39.wiff	10	P18669|PGAM1_HUMAN
RGYNQFAYDGKDYIAL	47.86	1892.9056	16	12.8	631.9839	31.58		17	3218	15-04-24-721.221 B7301 Fraction 38.wiff	2	Q31612|1B73_HUMAN:Q95604|1C17_HUMAN:P30462|1B14_HUMAN:P18463|1B37_HUMAN
IRFHPLAENSP	47.84	1279.6672	11	16.6	640.8515	11.27		20	1589	15-04-24-721.221 B7301 Fraction 41.wiff	15	P03915|NU5M_HUMAN
FPQFYPLGIVQHD	47.76	1559.7772	13	6.3	780.9008	34.42		24	5574	15-04-24-721.221 B7301 Fraction 45.wiff	3	P35244|RFA3_HUMAN
NRSEAEANTQVTL	47.72	1431.6953	13	1.4	716.8560	16.25		4	1828	15-04-24-721.221 B7301 Fraction 25.wiff	6	Q5T2D3|OTUD3_HUMAN
NRNQPVDSSL	47.61	1128.5524	10	-1.3	565.2827	13.44		4	1691	15-04-24-721.221 B7301 Fraction 25.wiff	3	Q8NCP5-3|ZBT44_HUMAN:Q8NCP5-4|ZBT44_HUMAN:Q8NCP5-2|ZBT44_HUMAN:Q8NCP5|ZBT44_HUMAN
NRFSALQQAVPTESTDNRRVVQ	47.51	2515.2891	22	12.3	629.8373	11.85		19	1675	15-04-24-721.221 B7301 Fraction 40.wiff	3	Q04637-4|IF4G1_HUMAN:Q04637-3|IF4G1_HUMAN:Q04637|IF4G1_HUMAN:Q04637-8|IF4G1_HUMAN:Q04637-9|IF4G1_HUMAN
PSKIKWGDAGAEYVVESTGVFTTM(+15.99)EK	47.29	2845.3843	26	14.9	712.3640	25.52		21	4596	15-04-24-721.221 B7301 Fraction 42.wiff	3	P04406|G3P_HUMAN	Oxidation (M)	M24:Oxidation (M):1000.00
ARNPPGFAFVEFEDPRD	47.22	1962.9224	17	13.2	655.3234	34.68		15	3471	15-04-24-721.221 B7301 Fraction 36.wiff	3	P84103-2|SRSF3_HUMAN:Q16629-3|SRSF7_HUMAN:Q16629-2|SRSF7_HUMAN:P84103|SRSF3_HUMAN:Q16629-4|SRSF7_HUMAN:Q16629|SRSF7_HUMAN
DIQMTQSPSSLSASVGD	47.12	1721.7778	17	0.7	861.8968	25.78		13	2861	15-04-24-721.221 B7301 Fraction 34.wiff	44	P01599|KV107_HUMAN:P04431|KV123_HUMAN:P01610|KV118_HUMAN:P01601|KV109_HUMAN:P01609|KV117_HUMAN:P01607|KV115_HUMAN:P01593|KV101_HUMAN:P80362|KV125_HUMAN:P01608|KV116_HUMAN:P01600|KV108_HUMAN:P01594|KV102_HUMAN:P04432|KV124_HUMAN
A(+42.01)LKRINKELSDLARD	47.03	1782.9951	15	12.4	595.3464	24.53		21	4392	15-04-24-721.221 B7301 Fraction 42.wiff	6	P61077|UB2D3_HUMAN:P61077-2|UB2D3_HUMAN	Acetylation (N-term)	A1:Acetylation (N-term):1000.00
NRFIGAVNNM(+15.99)DQTVMVP	47.02	1920.9186	17	12.9	641.3217	19.45		19	3133	15-04-24-721.221 B7301 Fraction 40.wiff	8	Q9NPA3|M1IP1_HUMAN	Oxidation (M)	M10:Oxidation (M):47.64
GYNQFAYDGKDYIALNEDLR	46.95	2364.1021	20	3.8	789.0443	32.44		14	3335	15-04-24-721.221 B7301 Fraction 35.wiff	1	Q31612|1B73_HUMAN:Q95604|1C17_HUMAN
SRSPVVSEQTA	46.95	1159.5833	11	1.6	580.7998	11.52		4	1525	15-04-24-721.221 B7301 Fraction 25.wiff	3	Q8NEZ4-2|KMT2C_HUMAN:Q8NEZ4|KMT2C_HUMAN:Q8NEZ4-3|KMT2C_HUMAN
NRLPAAGVGDM(+15.99)VM(+15.99)	46.94	1361.6432	13	13.9	681.8383	15.45		15	1761	15-04-24-721.221 B7301 Fraction 36.wiff	3	P62829|RL23_HUMAN	Oxidation (M)	M11:Oxidation (M):1000.00;M13:Oxidation (M):1000.00
ITVGYVDDTQFVR	46.85	1511.7620	13	4.0	504.9300	29.06		14	3054	15-04-24-721.221 B7301 Fraction 35.wiff	4	Q31612|1B73_HUMAN:P30461|1B13_HUMAN
PRFITVGYVDD	46.82	1280.6400	11	13.1	641.3357	28.96		17	2955	15-04-24-721.221 B7301 Fraction 38.wiff	3	Q31612|1B73_HUMAN:P30461|1B13_HUMAN:Q04826|1B40_HUMAN:P03989|1B27_HUMAN:P30483|1B45_HUMAN
NRFQFVSGADEKVL	46.78	1608.8259	14	-7.8	537.2784	27.03		16	2738	15-04-24-721.221 B7301 Fraction 37.wiff	2	Q6IA86-5|ELP2_HUMAN:Q6IA86-6|ELP2_HUMAN
RGEPRFITVGYVDDTQFVRFD	46.62	2516.2446	21	17.3	630.0793	28.49		20	4710	15-04-24-721.221 B7301 Fraction 41.wiff	2	Q31612|1B73_HUMAN:P30461|1B13_HUMAN
PYLVVNPNYLLED	46.60	1547.7871	13	18.9	774.9155	37.63		19	5214	15-04-24-721.221 B7301 Fraction 40.wiff	3	Q14566|MCM6_HUMAN
NRFGLPGPSQTNLPNSQASQDVA	46.47	2397.1672	23	23.9	800.0821	26.38		17	2715	15-04-24-721.221 B7301 Fraction 38.wiff	6	Q92900-2|RENT1_HUMAN:Q92900|RENT1_HUMAN
FITVGYVDDTQF	46.12	1403.6609	12	14.8	702.8481	40.73		15	3865	15-04-24-721.221 B7301 Fraction 36.wiff	3	Q31612|1B73_HUMAN:P30461|1B13_HUMAN
NRHAVVMELI	46.11	1180.6387	10	6.8	591.3306	27.51		17	2812	15-04-24-721.221 B7301 Fraction 38.wiff	15	Q9BVS4-2|RIOK2_HUMAN:Q9BVS4|RIOK2_HUMAN
NRVNLIYGTISD	46.09	1363.7096	12	6.8	682.8667	19.56		18	3347	15-04-24-721.221 B7301 Fraction 39.wiff	5	Q96BX8|MOB3A_HUMAN
GEPRFITVGYVDDTQ	46.05	1695.8104	15	-0.4	848.9121	30.13		11	3030	15-04-24-721.221 B7301 Fraction 32.wiff	8	Q31612|1B73_HUMAN:P30461|1B13_HUMAN
NRLQFQQQQNSIHAA	45.95	1781.8921	15	4.6	594.9741	15.14		17	1654	15-04-24-721.221 B7301 Fraction 38.wiff	3	Q6PJT7-10|ZC3HE_HUMAN:Q6PJT7-4|ZC3HE_HUMAN:Q6PJT7-5|ZC3HE_HUMAN:Q6PJT7|ZC3HE_HUMAN:Q6PJT7-3|ZC3HE_HUMAN:Q6PJT7-11|ZC3HE_HUMAN:Q6PJT7-9|ZC3HE_HUMAN:Q6PJT7-2|ZC3HE_HUMAN
PDELRFNAIALSAA	45.95	1486.7780	14	17.6	744.4093	36.07		17	3541	15-04-24-721.221 B7301 Fraction 38.wiff	12	P15374|UCHL3_HUMAN
NRFSGWYDADLSPAGHE	45.94	1920.8390	17	7.0	641.2914	28.48		13	3065	15-04-24-721.221 B7301 Fraction 34.wiff	5	P18669|PGAM1_HUMAN
PSKLDSGKELHINLIPNKQDR	45.92	2401.3076	21	5.0	481.2712	11.05		23	1482	15-04-24-721.221 B7301 Fraction 44.wiff	3	P07900|HS90A_HUMAN:P07900-2|HS90A_HUMAN
NRFSGWYDADLSPAGHEEA	45.90	2120.9187	19	1.4	707.9811	28.87		10	2945	15-04-24-721.221 B7301 Fraction 31.wiff	17	P18669|PGAM1_HUMAN
YIALNEDLRSW	45.89	1378.6881	11	15.2	690.3618	36.17		17	3551	15-04-24-721.221 B7301 Fraction 38.wiff	6	Q31612|1B73_HUMAN:P30480|1B42_HUMAN:P30460|1B08_HUMAN:Q95604|1C17_HUMAN:Q07000|1C15_HUMAN:Q04826|1B40_HUMAN
YLALNEDLRSW	45.89	1378.6881	11	15.2	690.3618	36.17		17	3551	15-04-24-721.221 B7301 Fraction 38.wiff	6
GRLLRGYNQFAYDGKD	45.79	1871.9277	16	4.2	624.9858	11.23		23	1500	15-04-24-721.221 B7301 Fraction 44.wiff	13	Q31612|1B73_HUMAN:Q95604|1C17_HUMAN:P30462|1B14_HUMAN:P18463|1B37_HUMAN
VNHVTLSQPKIVKWDRDM(+15.99)	45.67	2181.1365	18	0.8	546.2918	10.94		23	1462	15-04-24-721.221 B7301 Fraction 44.wiff	5	P61769|B2MG_HUMAN	Oxidation (M)	M18:Oxidation (M):1000.00
RGEPRFITVGYVDDTQFVRF	45.58	2401.2178	20	1.3	601.3125	29.34		23	5314	15-04-24-721.221 B7301 Fraction 44.wiff	7	Q31612|1B73_HUMAN:P30461|1B13_HUMAN
YVDDTQFVRFDSD	45.53	1605.6947	13	6.5	803.8599	29.68		9	3136	15-04-24-721.221 B7301 Fraction 30.wiff	6	Q31612|1B73_HUMAN:P30461|1B13_HUMAN:P30480|1B42_HUMAN:P30460|1B08_HUMAN:Q95604|1C17_HUMAN:Q07000|1C15_HUMAN:P30462|1B14_HUMAN:Q95365|1B38_HUMAN:P30475|1B39_HUMAN:Q29836|1B67_HUMAN:P18463|1B37_HUMAN
PM(+15.99)FIVNTNVPRASVPD	45.49	1771.8927	16	5.6	886.9586	17.85		26	2406	15-04-24-721.221 B7301 Fraction 47.wiff	5	P14174|MIF_HUMAN	Oxidation (M)	M2:Oxidation (M):1000.00
DTQFVRFDSDAASPREE	45.46	1968.8812	17	5.3	657.3045	13.06		26	1660	15-04-24-721.221 B7301 Fraction 47.wiff	2	Q31612|1B73_HUMAN:P30480|1B42_HUMAN:P30460|1B08_HUMAN:P30462|1B14_HUMAN:Q95365|1B38_HUMAN:P30475|1B39_HUMAN:Q29836|1B67_HUMAN
NRVEYLDRLIP	45.39	1386.7620	11	14.4	694.3983	23.49		19	3783	15-04-24-721.221 B7301 Fraction 40.wiff	54	Q96E52-2|OMA1_HUMAN:Q96E52|OMA1_HUMAN
NRLPAAGVGDMV	45.34	1198.6128	12	2.0	600.3149	23.00		13	2576	15-04-24-721.221 B7301 Fraction 34.wiff	4	P62829|RL23_HUMAN
GYVDDTQFVRFDSDAA	45.06	1804.7904	16	6.1	903.4080	31.66		9	3240	15-04-24-721.221 B7301 Fraction 30.wiff	3	Q31612|1B73_HUMAN:P30480|1B42_HUMAN:P30460|1B08_HUMAN:Q95604|1C17_HUMAN:Q07000|1C15_HUMAN:P30462|1B14_HUMAN:Q95365|1B38_HUMAN:P30475|1B39_HUMAN:Q29836|1B67_HUMAN:P18463|1B37_HUMAN
NRFSALQQAVPTESTDNR	44.48	2032.9926	18	14.7	678.6814	20.53		15	2207	15-04-24-721.221 B7301 Fraction 36.wiff	3	Q04637-4|IF4G1_HUMAN:Q04637-3|IF4G1_HUMAN:Q04637|IF4G1_HUMAN:Q04637-8|IF4G1_HUMAN:Q04637-9|IF4G1_HUMAN
NRFDGDVGVFPLEFNK	44.39	1852.9108	16	11.9	618.6516	27.65		18	4432	15-04-24-721.221 B7301 Fraction 39.wiff	3	Q96RR1|PEO1_HUMAN
SVFDAYVLPKL	44.30	1250.6910	11	0.7	626.3532	34.67		24	5600	15-04-24-721.221 B7301 Fraction 45.wiff	3	P62854|RS26_HUMAN
NRFLFPEGIK	44.28	1219.6713	10	4.5	610.8456	17.26		25	2523	15-04-24-721.221 B7301 Fraction 46.wiff	3	O75891|AL1L1_HUMAN:O75891-3|AL1L1_HUMAN:O75891-4|AL1L1_HUMAN
NALQSGNSQESVTEQDSKD	44.25	2035.8931	19	-2.2	679.6368	13.30		3	1724	15-04-24-721.221 B7301 Fraction 24.wiff	3	P01834|IGKC_HUMAN
GRLLRGYNQFAYDGKDYIALNEDLR	44.23	2959.4939	25	3.7	740.8835	21.79		22	3413	15-04-24-721.221 B7301 Fraction 43.wiff	7	Q31612|1B73_HUMAN:Q95604|1C17_HUMAN
NRVEDPIRVGEIVVF	44.22	1740.9521	15	29.9	871.5094	38.28		17	3703	15-04-24-721.221 B7301 Fraction 38.wiff	16	P67812-2|SC11A_HUMAN:P67812|SC11A_HUMAN
NRISWVGEAVKTDGKK	44.19	1786.9690	16	5.6	447.7520	9.40		25	1399	15-04-24-721.221 B7301 Fraction 46.wiff	1	P26358-2|DNMT1_HUMAN:P26358-3|DNMT1_HUMAN:P26358|DNMT1_HUMAN
PTADDTSAAVTEEMPPLEGDDDTSRMEEVD	44.17	3222.3340	30	-1.0	1075.1176	32.56		3	3586	15-04-24-721.221 B7301 Fraction 24.wiff	2	P07900|HS90A_HUMAN:P07900-2|HS90A_HUMAN
PGDSDIIRSMPEQTGEK	44.14	1858.8730	17	-0.9	620.6310	18.71		8	2178	15-04-24-721.221 B7301 Fraction 29.wiff	6	P62888|RL30_HUMAN
GKDYIALNED	44.02	1136.5349	10	2.3	569.2761	18.46		4	2003	15-04-24-721.221 B7301 Fraction 25.wiff	3	Q31612|1B73_HUMAN:P30461|1B13_HUMAN:P30480|1B42_HUMAN:P30460|1B08_HUMAN:Q95604|1C17_HUMAN:Q07000|1C15_HUMAN:Q04826|1B40_HUMAN:P30462|1B14_HUMAN:Q95365|1B38_HUMAN:P30475|1B39_HUMAN:Q29836|1B67_HUMAN:P18463|1B37_HUMAN:P03989|1B27_HUMAN:P30483|1B45_HUMAN:P30466|1B18_HUMAN
GKDYLALNED	44.02	1136.5349	10	2.3	569.2761	18.46		4	2003	15-04-24-721.221 B7301 Fraction 25.wiff	3
VGYVDDTQFVRF	44.00	1444.6986	12	18.5	723.3699	36.01		15	3536	15-04-24-721.221 B7301 Fraction 36.wiff	3	Q31612|1B73_HUMAN:P30461|1B13_HUMAN:P30480|1B42_HUMAN:P30460|1B08_HUMAN:Q95604|1C17_HUMAN:Q07000|1C15_HUMAN:P30462|1B14_HUMAN:Q95365|1B38_HUMAN:P30475|1B39_HUMAN:Q29836|1B67_HUMAN:P18463|1B37_HUMAN:P13747|HLAE_HUMAN
IRAPQIGGSFA	43.88	1115.6086	11	-1.0	558.8110	15.25		22	2178	15-04-24-721.221 B7301 Fraction 43.wiff	7	O60830-2|TI17B_HUMAN
NRLNIEELLKHMYEV	43.86	1899.9877	15	2.9	634.3383	35.77		25	5337	15-04-24-721.221 B7301 Fraction 46.wiff	3	Q8WYP5|ELYS_HUMAN:Q8WYP5-3|ELYS_HUMAN:Q8WYP5-2|ELYS_HUMAN
GYVDDTQFVRF	43.85	1345.6302	11	-2.0	673.8210	33.26		13	3363	15-04-24-721.221 B7301 Fraction 34.wiff	3	Q31612|1B73_HUMAN:P30461|1B13_HUMAN:P30480|1B42_HUMAN:P30460|1B08_HUMAN:Q95604|1C17_HUMAN:Q07000|1C15_HUMAN:P30462|1B14_HUMAN:Q95365|1B38_HUMAN:P30475|1B39_HUMAN:Q29836|1B67_HUMAN:P18463|1B37_HUMAN:P13747|HLAE_HUMAN
NRINLIYGTM(+15.99)AE	43.79	1409.6973	12	10.7	705.8635	14.93		19	2237	15-04-24-721.221 B7301 Fraction 40.wiff	2	Q70IA8|MOB3C_HUMAN	Oxidation (M)	M10:Oxidation (M):1000.00
TAAQITQRKWEAARVAEQL	43.75	2169.1653	19	14.7	724.0730	14.27		20	2040	15-04-24-721.221 B7301 Fraction 41.wiff	2	Q31612|1B73_HUMAN:Q04826|1B40_HUMAN:Q95365|1B38_HUMAN:P30475|1B39_HUMAN:Q29836|1B67_HUMAN:P03989|1B27_HUMAN:P30466|1B18_HUMAN
GVTHTVPIYEGYALPHAIL	43.75	2050.0886	19	12.0	684.3784	29.67		21	5140	15-04-24-721.221 B7301 Fraction 42.wiff	1	P63261|ACTG_HUMAN
NRLQDLSSSFL	43.56	1278.6567	11	14.3	640.3448	27.29		19	4345	15-04-24-721.221 B7301 Fraction 40.wiff	20	Q86U38-2|NOP9_HUMAN:Q86U38|NOP9_HUMAN
NRINLIYGTM(+15.99)	43.42	1209.6176	10	3.3	605.8181	14.50		24	2086	15-04-24-721.221 B7301 Fraction 45.wiff	3	Q70IA8|MOB3C_HUMAN	Oxidation (M)	M10:Oxidation (M):1000.00
GYVDDTQFVRFDSD	43.37	1662.7162	14	6.1	832.3704	31.00		9	3210	15-04-24-721.221 B7301 Fraction 30.wiff	5	Q31612|1B73_HUMAN:P30461|1B13_HUMAN:P30480|1B42_HUMAN:P30460|1B08_HUMAN:Q95604|1C17_HUMAN:Q07000|1C15_HUMAN:P30462|1B14_HUMAN:Q95365|1B38_HUMAN:P30475|1B39_HUMAN:Q29836|1B67_HUMAN:P18463|1B37_HUMAN
NRINLIYGTM	43.30	1193.6227	10	2.3	597.8200	20.70		24	3183	15-04-24-721.221 B7301 Fraction 45.wiff	4	Q70IA8|MOB3C_HUMAN
NRVHDPVTA	43.28	1007.5148	9	3.2	504.7663	10.85		4	1469	15-04-24-721.221 B7301 Fraction 25.wiff	5	P13995|MTDC_HUMAN:P13995-2|MTDC_HUMAN
NRFSGW(+15.99)YDADLSPAGHEEAK	43.05	2265.0085	20	1.2	567.2601	21.49		12	2358	15-04-24-721.221 B7301 Fraction 33.wiff	14	P18669|PGAM1_HUMAN	Oxidation (HW)	W6:Oxidation (HW):117.56
AAYRVGML	43.03	879.4636	8	5.5	440.7415	15.07		19	2263	15-04-24-721.221 B7301 Fraction 40.wiff	2	A7E2V4-5|ZSWM8_HUMAN:A7E2V4|ZSWM8_HUMAN:A7E2V4-3|ZSWM8_HUMAN:A7E2V4-4|ZSWM8_HUMAN:A7E2V4-2|ZSWM8_HUMAN
NRVPAGLEKRLC(+119.00)A	42.98	1544.7915	13	-1.6	515.9370	14.41		16	1603	15-04-24-721.221 B7301 Fraction 37.wiff	13	P30046-2|DOPD_HUMAN:P30046|DOPD_HUMAN:A6NHG4|DDTL_HUMAN	Cysteinylation	C12:Cysteinylation:1000.00
NRFSGW(+15.99)YDADLSPAGHEEAKRGGQALR	42.95	3003.4336	27	6.5	601.6979	10.64		18	1484	15-04-24-721.221 B7301 Fraction 39.wiff	5	P18669|PGAM1_HUMAN	Oxidation (HW)	W6:Oxidation (HW):141.74
HTSVSRPGRGEPRFITVGYVDDTQFVRFD	42.89	3337.6592	29	2.5	668.5408	21.88		24	3540	15-04-24-721.221 B7301 Fraction 45.wiff	1	Q31612|1B73_HUMAN
EIFDSRGNPTVEVDLFTSKGLFR	42.80	2626.3391	23	6.5	657.5963	33.26		23	5861	15-04-24-721.221 B7301 Fraction 44.wiff	3	P06733|ENOA_HUMAN
SRLQINQSIIFC(+119.00)	42.78	1539.7538	12	11.8	514.2646	21.86		21	3870	15-04-24-721.221 B7301 Fraction 42.wiff	16	P26196|DDX6_HUMAN	Cysteinylation	C12:Cysteinylation:1000.00
NRFEPYANPTKRY	42.76	1654.8215	13	16.8	552.6237	8.82		20	1248	15-04-24-721.221 B7301 Fraction 41.wiff	3	P52272-2|HNRPM_HUMAN:P52272|HNRPM_HUMAN
VRAVPNPVINP	42.76	1174.6823	11	10.4	588.3545	12.17		19	1708	15-04-24-721.221 B7301 Fraction 40.wiff	3	P11940-2|PABP1_HUMAN:P11940|PABP1_HUMAN
NRFSALQQAVPTESTDNRRVVQR	42.73	2671.3901	23	3.7	668.8573	10.36		25	1523	15-04-24-721.221 B7301 Fraction 46.wiff	7	Q04637-4|IF4G1_HUMAN:Q04637-3|IF4G1_HUMAN:Q04637|IF4G1_HUMAN:Q04637-8|IF4G1_HUMAN:Q04637-9|IF4G1_HUMAN
GYVDDTQFVRFD	42.69	1460.6572	12	-4.4	731.3327	32.81		11	3212	15-04-24-721.221 B7301 Fraction 32.wiff	4	Q31612|1B73_HUMAN:P30461|1B13_HUMAN:P30480|1B42_HUMAN:P30460|1B08_HUMAN:Q95604|1C17_HUMAN:Q07000|1C15_HUMAN:P30462|1B14_HUMAN:Q95365|1B38_HUMAN:P30475|1B39_HUMAN:Q29836|1B67_HUMAN:P18463|1B37_HUMAN:P13747|HLAE_HUMAN
GRLLRGYNQFAYD	42.63	1571.7844	13	5.6	786.9039	13.77		24	1958	15-04-24-721.221 B7301 Fraction 45.wiff	6	Q31612|1B73_HUMAN:Q95604|1C17_HUMAN:P30462|1B14_HUMAN:P18463|1B37_HUMAN
NRLNLEAINYMAA	42.51	1491.7504	13	18.9	746.8965	24.46		20	4128	15-04-24-721.221 B7301 Fraction 41.wiff	6	P09382|LEG1_HUMAN
VLDLDLFRVDKGGD	42.51	1560.8147	14	19.3	781.4297	28.18		21	4985	15-04-24-721.221 B7301 Fraction 42.wiff	6	P49591|SYSC_HUMAN
M(+42.01)(+15.99)ELSDANLQTLTEYLKKTLD	42.38	2383.1829	20	9.8	795.4094	49.33		26	7555	15-04-24-721.221 B7301 Fraction 47.wiff	6	P55060-4|XPO2_HUMAN:P55060-3|XPO2_HUMAN:P55060|XPO2_HUMAN:P55060-2|XPO2_HUMAN	Acetylation (N-term); Oxidation (M)	M1:Acetylation (N-term):1000.00;M1:Oxidation (M):1000.00
KALPLTKV	42.35	868.5746	8	1.2	435.2951	9.18		24	1367	15-04-24-721.221 B7301 Fraction 45.wiff	2	Q9BY77-2|PDIP3_HUMAN:Q9BY77|PDIP3_HUMAN
AETELVRFLPA	42.31	1244.6764	11	8.3	623.3506	35.92		17	3534	15-04-24-721.221 B7301 Fraction 38.wiff	1	P46087-3|NOP2_HUMAN:P46087-2|NOP2_HUMAN:P46087|NOP2_HUMAN:P46087-4|NOP2_HUMAN
PIRTVGLGDAISAEGLFYSEVHPHY	42.23	2727.3655	25	6.5	682.8531	34.67		22	5743	15-04-24-721.221 B7301 Fraction 43.wiff	3	Q9BRR6-2|ADPGK_HUMAN:Q9BRR6|ADPGK_HUMAN
GGGYVKLFPNSLDQT	42.14	1594.7991	15	21.0	798.4236	23.36		21	4210	15-04-24-721.221 B7301 Fraction 42.wiff	4	P27797|CALR_HUMAN
NRFSGWYDADLSPAGHEEAKRGGQ	42.10	2647.2163	24	2.0	662.8127	21.37		14	2416	15-04-24-721.221 B7301 Fraction 35.wiff	1	P18669|PGAM1_HUMAN
NRFSGWYDADLSPAGHEE	42.00	2049.8816	18	1.4	684.3021	29.00		11	2960	15-04-24-721.221 B7301 Fraction 32.wiff	11	P18669|PGAM1_HUMAN
DTQFVRFDSDAASPRE	41.99	1839.8387	16	6.7	614.2910	21.90		9	2504	15-04-24-721.221 B7301 Fraction 30.wiff	3	Q31612|1B73_HUMAN:P30480|1B42_HUMAN:P30460|1B08_HUMAN:P30462|1B14_HUMAN:Q95365|1B38_HUMAN:P30475|1B39_HUMAN:Q29836|1B67_HUMAN
PGTVLRLIQD	41.84	1110.6396	10	-0.1	556.3270	19.47		22	2982	15-04-24-721.221 B7301 Fraction 43.wiff	5	Q06033-2|ITIH3_HUMAN:Q06033|ITIH3_HUMAN
NRFIGAVNNMDQTVMV	41.76	1807.8710	16	10.7	603.6374	23.79		18	3988	15-04-24-721.221 B7301 Fraction 39.wiff	3	Q9NPA3|M1IP1_HUMAN
M(+42.01)(+15.99)MPTPVILLKEGTD	41.72	1601.8044	14	23.8	801.9286	35.26		20	5471	15-04-24-721.221 B7301 Fraction 41.wiff	3	Q99832|TCPH_HUMAN	Acetylation (N-term); Oxidation (M)	M1:Acetylation (N-term):1000.00;M1:Oxidation (M):23.10
NRLPAAGVGDM(+15.99)V	41.64	1214.6078	12	4.0	608.3136	16.60		13	2000	15-04-24-721.221 B7301 Fraction 34.wiff	3	P62829|RL23_HUMAN	Oxidation (M)	M11:Oxidation (M):1000.00
YVDDTQFVRF	41.63	1288.6088	10	6.9	645.3161	33.24		15	3365	15-04-24-721.221 B7301 Fraction 36.wiff	7	Q31612|1B73_HUMAN:P30461|1B13_HUMAN:P30480|1B42_HUMAN:P30460|1B08_HUMAN:Q95604|1C17_HUMAN:Q07000|1C15_HUMAN:P30462|1B14_HUMAN:Q95365|1B38_HUMAN:P30475|1B39_HUMAN:Q29836|1B67_HUMAN:P18463|1B37_HUMAN:P13747|HLAE_HUMAN
AAWAISNL	41.56	844.4443	8	5.5	423.2318	29.45		18	4586	15-04-24-721.221 B7301 Fraction 39.wiff	3	O00505|IMA4_HUMAN
DRVYINYYDM(+15.99)NAA	41.53	1622.7035	13	-3.4	812.3563	22.62		13	2536	15-04-24-721.221 B7301 Fraction 34.wiff	7	P14174|MIF_HUMAN	Oxidation (M)	M10:Oxidation (M):1000.00
SRAPISAKLVA	41.49	1111.6713	11	1.6	371.5649	9.56		24	1404	15-04-24-721.221 B7301 Fraction 45.wiff	4	P60891-2|PRPS1_HUMAN:P60891|PRPS1_HUMAN:P11908|PRPS2_HUMAN:P11908-2|PRPS2_HUMAN
VTHQGLSSPVTKSFNRGEC(+119.00)	41.43	2164.9993	19	-15.0	542.2490	14.35		17	1604	15-04-24-721.221 B7301 Fraction 38.wiff	3	P01834|IGKC_HUMAN	Cysteinylation	C19:Cysteinylation:1000.00
DIQM(+15.99)TQSPSSLSASVGD	41.41	1737.7727	17	6.0	869.8989	21.19		9	2436	15-04-24-721.221 B7301 Fraction 30.wiff	41	P01599|KV107_HUMAN:P04431|KV123_HUMAN:P01610|KV118_HUMAN:P01601|KV109_HUMAN:P01609|KV117_HUMAN:P01607|KV115_HUMAN:P01593|KV101_HUMAN:P80362|KV125_HUMAN:P01608|KV116_HUMAN:P01600|KV108_HUMAN:P01594|KV102_HUMAN:P04432|KV124_HUMAN	Oxidation (M)	M4:Oxidation (M):1000.00
NRYAWQKNVNL	41.06	1404.7262	11	2.8	469.2506	12.84		26	1629	15-04-24-721.221 B7301 Fraction 47.wiff	13	Q6P3X8|PGBD2_HUMAN
DFGAKTQN(+.98)GVYSAANY	41.05	1705.7583	16	1.8	853.8879	23.10		9	2604	15-04-24-721.221 B7301 Fraction 30.wiff	2	P17844-2|DDX5_HUMAN:P17844|DDX5_HUMAN	Deamidation (NQ)	N8:Deamidation (NQ):10.11
AALRLQYL	40.98	946.5599	8	4.7	474.2895	21.14		24	3285	15-04-24-721.221 B7301 Fraction 45.wiff	4	Q9HD67-3|MYO10_HUMAN:Q9HD67|MYO10_HUMAN
NQFAYDGKDYIA	40.92	1403.6357	12	15.0	702.8357	23.45		17	2485	15-04-24-721.221 B7301 Fraction 38.wiff	22	Q31612|1B73_HUMAN:Q95604|1C17_HUMAN:P30462|1B14_HUMAN:Q95365|1B38_HUMAN:P30475|1B39_HUMAN:Q29836|1B67_HUMAN:P18463|1B37_HUMAN
TSSYKIPSV	40.87	980.5178	9	-6.5	491.2630	22.33		15	2364	15-04-24-721.221 B7301 Fraction 36.wiff	9	O94915|FRYL_HUMAN
TLWGIQKELQF	40.83	1361.7343	11	1.4	681.8754	33.73		23	5911	15-04-24-721.221 B7301 Fraction 44.wiff	2	P00338-4|LDHA_HUMAN:P00338|LDHA_HUMAN:P00338-3|LDHA_HUMAN
NRFNYPFELEKDLHL	40.78	1933.9686	15	11.5	645.6709	30.70		18	4686	15-04-24-721.221 B7301 Fraction 39.wiff	1	Q9H649|NSUN3_HUMAN
VRFSPNSSNPIIVSC(+119.00)	40.77	1737.8177	15	18.5	580.2906	15.15		20	2172	15-04-24-721.221 B7301 Fraction 41.wiff	2	P63244|RACK1_HUMAN	Cysteinylation	C15:Cysteinylation:1000.00
MNAANVGWNNSTFA	40.72	1495.6514	14	12.2	748.8421	22.17		18	3745	15-04-24-721.221 B7301 Fraction 39.wiff	2	P14174|MIF_HUMAN
E(+42.01)EEIAALVID	40.70	1142.5707	10	4.4	572.2951	50.60		4	6136	15-04-24-721.221 B7301 Fraction 25.wiff	9	P63261|ACTG_HUMAN	Acetylation (N-term)	E1:Acetylation (N-term):1000.00
NRFGAQQDTIEVPEKDLVDK	40.69	2301.1599	20	4.0	768.0637	22.78		8	2500	15-04-24-721.221 B7301 Fraction 29.wiff	3	P49736|MCM2_HUMAN
VSRPGRGEPRFITVGYVDDTQFVR	40.41	2750.4250	24	9.5	688.6201	17.38		26	2302	15-04-24-721.221 B7301 Fraction 47.wiff	3	Q31612|1B73_HUMAN
M(+42.01)FSSSAKIVKPN(+.98)	40.41	1350.6853	12	13.0	676.3587	16.96		21	2749	15-04-24-721.221 B7301 Fraction 42.wiff	3	P62081|RS7_HUMAN	Acetylation (N-term); Deamidation (NQ)	M1:Acetylation (N-term):1000.00;N12:Deamidation (NQ):1000.00
A(+42.01)AARHSTLDFMLGAKAD	40.40	1815.8937	17	1.0	606.3058	20.85		22	3198	15-04-24-721.221 B7301 Fraction 43.wiff	2	P52788|SPSY_HUMAN:P52788-2|SPSY_HUMAN	Acetylation (N-term)	A1:Acetylation (N-term):1000.00
SRLTLYDIAHTPGVAA	40.28	1683.8944	16	13.4	562.3129	20.34		21	3421	15-04-24-721.221 B7301 Fraction 42.wiff	3	P40926-2|MDHM_HUMAN:P40926|MDHM_HUMAN
NRVNLIYGTISDGC(+119.00)	40.24	1642.7443	14	5.1	548.5915	27.96		15	2855	15-04-24-721.221 B7301 Fraction 36.wiff	2	Q96BX8|MOB3A_HUMAN	Cysteinylation	C14:Cysteinylation:1000.00
GKDYIALNEDLRSWTAAD	40.18	2036.9802	18	4.9	680.0040	33.74		14	3416	15-04-24-721.221 B7301 Fraction 35.wiff	6	Q31612|1B73_HUMAN:P30480|1B42_HUMAN:P30460|1B08_HUMAN:Q95604|1C17_HUMAN:Q07000|1C15_HUMAN:Q04826|1B40_HUMAN
GKDYLALNEDLRSWTAAD	40.18	2036.9802	18	4.9	680.0040	33.74		14	3416	15-04-24-721.221 B7301 Fraction 35.wiff	6
KIGDFGLATV	40.17	1019.5651	10	6.0	510.7929	22.38		18	3770	15-04-24-721.221 B7301 Fraction 39.wiff	3	P15056|BRAF_HUMAN:P04049|RAF1_HUMAN:P04049-2|RAF1_HUMAN
KLGDFGLATV	40.17	1019.5651	10	6.0	510.7929	22.38		18	3770	15-04-24-721.221 B7301 Fraction 39.wiff	3
NRHAVVMELINGY	40.03	1514.7664	13	10.8	758.3986	21.40		22	3316	15-04-24-721.221 B7301 Fraction 43.wiff	3	Q9BVS4-2|RIOK2_HUMAN:Q9BVS4|RIOK2_HUMAN
YVDDTQFVRFD	40.02	1403.6357	11	-3.0	702.8231	31.72		12	3132	15-04-24-721.221 B7301 Fraction 33.wiff	7	Q31612|1B73_HUMAN:P30461|1B13_HUMAN:P30480|1B42_HUMAN:P30460|1B08_HUMAN:Q95604|1C17_HUMAN:Q07000|1C15_HUMAN:P30462|1B14_HUMAN:Q95365|1B38_HUMAN:P30475|1B39_HUMAN:Q29836|1B67_HUMAN:P18463|1B37_HUMAN:P13747|HLAE_HUMAN
NRIIFSPVA	39.99	1015.5814	9	3.1	508.7996	17.15		24	2579	15-04-24-721.221 B7301 Fraction 45.wiff	3	O15294-2|OGT1_HUMAN:O15294-4|OGT1_HUMAN:O15294-3|OGT1_HUMAN:O15294|OGT1_HUMAN
NRWFN(+.98)GQPIHA	39.93	1339.6421	11	-10.1	447.5501	22.68		16	2344	15-04-24-721.221 B7301 Fraction 37.wiff	5	Q01081-4|U2AF1_HUMAN:Q01081-2|U2AF1_HUMAN:P0DN76|U2AF5_HUMAN:Q01081|U2AF1_HUMAN	Deamidation (NQ)	N5:Deamidation (NQ):45.01
SGYQILHM	39.85	947.4535	8	-7.0	474.7307	27.80		16	2784	15-04-24-721.221 B7301 Fraction 37.wiff	5	Q96GV9|CE030_HUMAN
FYPAEITLTWQRD	39.80	1638.8042	13	1.0	820.4102	31.41		22	5364	15-04-24-721.221 B7301 Fraction 43.wiff	3	Q31612|1B73_HUMAN:P30461|1B13_HUMAN:P30480|1B42_HUMAN:P30460|1B08_HUMAN:Q95604|1C17_HUMAN:Q07000|1C15_HUMAN:Q04826|1B40_HUMAN:P30462|1B14_HUMAN:Q95365|1B38_HUMAN:P30475|1B39_HUMAN:Q29836|1B67_HUMAN:P18463|1B37_HUMAN:P03989|1B27_HUMAN:P30483|1B45_HUMAN:P30466|1B18_HUMAN
NRFAYAALC(+119.00)GISL	39.77	1516.7166	13	4.9	506.5819	28.96		24	4985	15-04-24-721.221 B7301 Fraction 45.wiff	5	Q5TGY1-2|TMCO4_HUMAN:Q5TGY1|TMCO4_HUMAN	Cysteinylation	C9:Cysteinylation:1000.00
NRASPLAFNIA	39.71	1172.6301	11	7.2	587.3265	20.58		24	3167	15-04-24-721.221 B7301 Fraction 45.wiff	3	Q9Y4F3-3|MARF1_HUMAN:Q9Y4F3-4|MARF1_HUMAN:Q9Y4F3-5|MARF1_HUMAN:Q9Y4F3|MARF1_HUMAN
TRFVVDPSIFTA	39.71	1351.7136	12	3.8	676.8666	29.54		23	5344	15-04-24-721.221 B7301 Fraction 44.wiff	6	Q9BSF8|BTBDA_HUMAN:Q9BSF8-2|BTBDA_HUMAN
VAYLMQKL	39.67	964.5416	8	4.6	483.2803	18.01		26	2445	15-04-24-721.221 B7301 Fraction 47.wiff	3	Q99956|DUS9_HUMAN:Q16828-2|DUS6_HUMAN:Q16828|DUS6_HUMAN
VRDSYTDFHIDF	39.57	1513.6837	12	1.5	505.5693	33.81		13	3393	15-04-24-721.221 B7301 Fraction 34.wiff	2	Q9UPP1-3|PHF8_HUMAN:Q9UPP1|PHF8_HUMAN:Q9UPP1-2|PHF8_HUMAN:Q9UPP1-4|PHF8_HUMAN
NRFAVPTYAA	39.50	1108.5665	10	8.5	555.2952	13.85		19	2048	15-04-24-721.221 B7301 Fraction 40.wiff	4	Q13443|ADAM9_HUMAN
PSAFVAAAPVAAATTA	39.47	1414.7456	16	19.9	708.3942	18.99		20	3108	15-04-24-721.221 B7301 Fraction 41.wiff	2	P05388|RLA0_HUMAN
IVAEEFLKNF	39.45	1208.6440	10	13.6	605.3375	33.28		21	5530	15-04-24-721.221 B7301 Fraction 42.wiff	2	P59998|ARPC4_HUMAN:P59998-3|ARPC4_HUMAN:P59998-4|ARPC4_HUMAN
AAFSLTKL	39.38	849.4960	8	0.7	425.7556	20.75		23	3128	15-04-24-721.221 B7301 Fraction 44.wiff	1	Q504U0|CD046_HUMAN
YRYLPPATQVV	39.32	1305.7081	11	14.0	653.8705	16.56		21	2631	15-04-24-721.221 B7301 Fraction 42.wiff	10	P38919|IF4A3_HUMAN
NALQSGNSQESVTEQD	39.27	1705.7391	16	-21.5	853.8585	15.41		3	1967	15-04-24-721.221 B7301 Fraction 24.wiff	3	P01834|IGKC_HUMAN
NRILWVDENNLTA	39.25	1556.7947	13	22.7	779.4223	33.49		15	3385	15-04-24-721.221 B7301 Fraction 36.wiff	3	O00116|ADAS_HUMAN
YRILQKAAP	39.17	1058.6237	9	2.1	353.8826	8.96		24	1336	15-04-24-721.221 B7301 Fraction 45.wiff	7	Q92466-3|DDB2_HUMAN:Q92466-2|DDB2_HUMAN:Q92466-5|DDB2_HUMAN:Q92466|DDB2_HUMAN
MRFLPTEAEVKL	39.17	1432.7748	12	9.3	478.6033	23.24		21	4194	15-04-24-721.221 B7301 Fraction 42.wiff	1	Q8IVF7-2|FMNL3_HUMAN:Q8IVF7-3|FMNL3_HUMAN:Q8IVF7|FMNL3_HUMAN
DRISVYYNEATGGKYVP	39.15	1930.9424	17	13.2	644.6632	29.09		16	2927	15-04-24-721.221 B7301 Fraction 37.wiff	3	P07437|TBB5_HUMAN
DRVYINYYDMNAA	39.15	1606.7086	13	-0.2	804.3615	28.50		13	3067	15-04-24-721.221 B7301 Fraction 34.wiff	10	P14174|MIF_HUMAN
NRVAYMNPIAM	39.13	1278.6213	11	1.1	640.3187	19.50		22	2988	15-04-24-721.221 B7301 Fraction 43.wiff	3	Q8N9E0|F133A_HUMAN
EGIPALDNFLDKL	39.13	1443.7609	13	14.3	722.8980	47.60		18	5869	15-04-24-721.221 B7301 Fraction 39.wiff	2	P13639|EF2_HUMAN
AYDGKDYIALNEDLR	39.09	1754.8474	15	7.2	585.9606	25.25		9	2783	15-04-24-721.221 B7301 Fraction 30.wiff	3	Q31612|1B73_HUMAN:P30480|1B42_HUMAN:P30460|1B08_HUMAN:Q95604|1C17_HUMAN:Q07000|1C15_HUMAN:Q04826|1B40_HUMAN
AYDGKDYLALNEDLR	39.09	1754.8474	15	7.2	585.9606	25.25		9	2783	15-04-24-721.221 B7301 Fraction 30.wiff	3
VRFSPNSSNPIIV	39.08	1428.7725	13	4.3	715.3965	19.03		24	2933	15-04-24-721.221 B7301 Fraction 45.wiff	21	P63244|RACK1_HUMAN
VAYLMQKM	39.05	982.4980	8	2.1	492.2573	15.40		25	2199	15-04-24-721.221 B7301 Fraction 46.wiff	3	Q16829-2|DUS7_HUMAN:Q16829|DUS7_HUMAN
FAYDGKDYIAL	39.04	1274.6183	11	9.1	638.3222	34.22		15	3438	15-04-24-721.221 B7301 Fraction 36.wiff	3	Q31612|1B73_HUMAN:Q95604|1C17_HUMAN:P30462|1B14_HUMAN:Q95365|1B38_HUMAN:P30475|1B39_HUMAN:Q29836|1B67_HUMAN:P18463|1B37_HUMAN
NRWFAEKFLKGDSSGDP	39.03	1952.9380	17	6.4	651.9908	17.20		25	2509	15-04-24-721.221 B7301 Fraction 46.wiff	4	O43715|TRIA1_HUMAN
NRVNLIYGTISDGC(+119.00)TE	39.02	1872.8346	16	1.7	625.2866	26.17		13	2899	15-04-24-721.221 B7301 Fraction 34.wiff	3	Q96BX8|MOB3A_HUMAN	Cysteinylation	C14:Cysteinylation:1000.00
Q(-17.03)LFHPEQLITGKED	38.95	1636.8097	14	23.6	819.4315	37.34		15	3615	15-04-24-721.221 B7301 Fraction 36.wiff	3	P68363-2|TBA1B_HUMAN:P68366-2|TBA4A_HUMAN:P68366|TBA4A_HUMAN:Q9BQE3|TBA1C_HUMAN:P68363|TBA1B_HUMAN:Q9NY65-2|TBA8_HUMAN:Q9NY65|TBA8_HUMAN	Pyro-glu from Q	Q1:Pyro-glu from Q:1000.00
Q(-17.03)IFHPEQLITGKED	38.95	1636.8097	14	23.6	819.4315	37.34		15	3615	15-04-24-721.221 B7301 Fraction 36.wiff	3		Pyro-glu from Q	Q1:Pyro-glu from Q:1000.00
VLDLDLFRVD	38.94	1203.6499	10	15.7	602.8417	36.33		20	5539	15-04-24-721.221 B7301 Fraction 41.wiff	3	P49591|SYSC_HUMAN
NRLGIWGEGTP	38.86	1198.6095	11	7.9	600.3168	28.56		17	2917	15-04-24-721.221 B7301 Fraction 38.wiff	11	A3KN83-4|SBNO1_HUMAN:A3KN83-3|SBNO1_HUMAN:A3KN83-2|SBNO1_HUMAN:A3KN83|SBNO1_HUMAN
NRFSALQQAVPTESTD	38.84	1762.8485	16	-1.2	588.6227	24.34		12	2612	15-04-24-721.221 B7301 Fraction 33.wiff	3	Q04637-4|IF4G1_HUMAN:Q04637-3|IF4G1_HUMAN:Q04637|IF4G1_HUMAN:Q04637-8|IF4G1_HUMAN:Q04637-9|IF4G1_HUMAN
NRVVDLMAHMA	38.82	1255.6166	11	15.6	628.8254	19.84		20	3348	15-04-24-721.221 B7301 Fraction 41.wiff	7	P04406|G3P_HUMAN
VTLSQPKIVKWDRDM	38.78	1814.9713	15	-0.2	454.7500	14.49		23	2065	15-04-24-721.221 B7301 Fraction 44.wiff	4	P61769|B2MG_HUMAN
NRFDGSGPYSTL	38.76	1312.6047	12	16.2	657.3203	14.00		18	2293	15-04-24-721.221 B7301 Fraction 39.wiff	9	P49184|DNSL1_HUMAN
Q(-17.03)TQDTELVETRPAGD	38.74	1641.7482	15	-1.9	821.8798	22.02		3	2620	15-04-24-721.221 B7301 Fraction 24.wiff	4	Q31612|1B73_HUMAN:P30461|1B13_HUMAN:P30480|1B42_HUMAN:P30460|1B08_HUMAN:Q95604|1C17_HUMAN:Q07000|1C15_HUMAN:Q04826|1B40_HUMAN:P30462|1B14_HUMAN:Q95365|1B38_HUMAN:P30475|1B39_HUMAN:Q29836|1B67_HUMAN:P18463|1B37_HUMAN:P03989|1B27_HUMAN:P30483|1B45_HUMAN:P30466|1B18_HUMAN	Pyro-glu from Q	Q1:Pyro-glu from Q:1000.00
DLPELALDTPRAPQLVGQFIARAV	38.73	2589.4277	24	4.7	864.1539	46.25		25	6973	15-04-24-721.221 B7301 Fraction 46.wiff	2	Q53EL6-2|PDCD4_HUMAN:Q53EL6|PDCD4_HUMAN
TAAQITQRKWEAARVAE	38.72	1928.0227	17	9.5	483.0175	9.35		18	1258	15-04-24-721.221 B7301 Fraction 39.wiff	3	Q31612|1B73_HUMAN:P30480|1B42_HUMAN:P30460|1B08_HUMAN:Q04826|1B40_HUMAN:Q95365|1B38_HUMAN:P30475|1B39_HUMAN:Q29836|1B67_HUMAN:P18463|1B37_HUMAN:P03989|1B27_HUMAN:P30483|1B45_HUMAN:P30466|1B18_HUMAN
VGYRVATF	38.70	911.4865	8	7.4	456.7539	13.91		19	2059	15-04-24-721.221 B7301 Fraction 40.wiff	13	Q9P2X0|DPM3_HUMAN:Q9P2X0-2|DPM3_HUMAN
NRFIGAVNNMDQTVM(+15.99)V	38.70	1823.8658	16	6.7	608.9666	20.30		18	3476	15-04-24-721.221 B7301 Fraction 39.wiff	1	Q9NPA3|M1IP1_HUMAN	Oxidation (M)	M15:Oxidation (M):61.26
ELNITAAKEIEVGGGRKAIIIFVP	38.67	2537.4580	24	6.0	846.8317	32.06		25	4983	15-04-24-721.221 B7301 Fraction 46.wiff	11	P62081|RS7_HUMAN
LRFLESPDFQP	38.65	1347.6823	11	10.9	674.8558	26.84		18	4354	15-04-24-721.221 B7301 Fraction 39.wiff	5	Q15172-2|2A5A_HUMAN:Q15172|2A5A_HUMAN:Q15173-2|2A5B_HUMAN:Q15173|2A5B_HUMAN:Q14738-3|2A5D_HUMAN:Q14738-2|2A5D_HUMAN:Q14738|2A5D_HUMAN:Q13362-2|2A5G_HUMAN:Q13362-3|2A5G_HUMAN:Q13362|2A5G_HUMAN:Q13362-4|2A5G_HUMAN:Q13362-5|2A5G_HUMAN
TLEIPGNSD	38.64	944.4451	9	2.6	473.2310	20.01		4	2095	15-04-24-721.221 B7301 Fraction 25.wiff	3	P0C0L4-2|CO4A_HUMAN:P0C0L5|CO4B_HUMAN:P0C0L4|CO4A_HUMAN
AAFNSGKVDIVAIND	38.51	1532.7834	15	1.0	767.3998	27.97		13	3018	15-04-24-721.221 B7301 Fraction 34.wiff	8	P04406|G3P_HUMAN
E(+42.01)EEIAALVIDN(+.98)	38.50	1257.5975	11	1.4	629.8069	51.50		4	6249	15-04-24-721.221 B7301 Fraction 25.wiff	7	P63261|ACTG_HUMAN	Acetylation (N-term); Deamidation (NQ)	E1:Acetylation (N-term):1000.00;N11:Deamidation (NQ):1000.00
NRYWLFSDEV	38.49	1327.6196	10	8.8	664.8229	32.33		18	4798	15-04-24-721.221 B7301 Fraction 39.wiff	3	Q9UIG0-2|BAZ1B_HUMAN:Q9UIG0|BAZ1B_HUMAN
NRW(+15.99)FNGQPIHA	38.48	1354.6531	11	1.1	452.5588	11.22		22	1546	15-04-24-721.221 B7301 Fraction 43.wiff	3	Q01081-4|U2AF1_HUMAN:Q01081-2|U2AF1_HUMAN:P0DN76|U2AF5_HUMAN:Q01081|U2AF1_HUMAN	Oxidation (HW)	W3:Oxidation (HW):119.58
NRQLIYNYP	38.44	1179.6036	9	7.3	590.8134	22.93		17	2419	15-04-24-721.221 B7301 Fraction 38.wiff	23	P78371|TCPB_HUMAN
SWTAADTAAQITQ	38.41	1362.6416	13	4.6	682.3312	26.66		11	2781	15-04-24-721.221 B7301 Fraction 32.wiff	2	Q31612|1B73_HUMAN:P30461|1B13_HUMAN:P30480|1B42_HUMAN:P30460|1B08_HUMAN:Q07000|1C15_HUMAN:Q04826|1B40_HUMAN:P30462|1B14_HUMAN:Q95365|1B38_HUMAN:P30475|1B39_HUMAN:Q29836|1B67_HUMAN:P18463|1B37_HUMAN:P03989|1B27_HUMAN:P30483|1B45_HUMAN:P30466|1B18_HUMAN
YSYPIATL	38.37	926.4749	8	-8.7	464.2407	34.99		17	3475	15-04-24-721.221 B7301 Fraction 38.wiff	7	Q9BYV8-5|CEP41_HUMAN:Q9BYV8-2|CEP41_HUMAN:Q9BYV8|CEP41_HUMAN
NRFIGAVNNM(+15.99)	38.36	1150.5553	10	7.7	576.2894	9.68		19	1308	15-04-24-721.221 B7301 Fraction 40.wiff	2	Q9NPA3|M1IP1_HUMAN	Oxidation (M)	M10:Oxidation (M):1000.00
NRHPNFLVV	38.24	1094.5985	9	9.1	548.3115	14.82		23	2136	15-04-24-721.221 B7301 Fraction 44.wiff	4	Q16864|VATF_HUMAN:Q16864-2|VATF_HUMAN
PENFRLLGNVL	38.23	1270.7034	11	2.2	636.3604	31.05		24	5261	15-04-24-721.221 B7301 Fraction 45.wiff	2	P68871|HBB_HUMAN:P02042|HBD_HUMAN
DFGAKTQNGVYSAANY	38.15	1704.7743	16	-2.5	853.3923	23.15		12	2511	15-04-24-721.221 B7301 Fraction 33.wiff	2	P17844-2|DDX5_HUMAN:P17844|DDX5_HUMAN
GFYPAEITL	38.14	1009.5120	9	-5.8	505.7603	42.61		15	4009	15-04-24-721.221 B7301 Fraction 36.wiff	2	Q31612|1B73_HUMAN:P30461|1B13_HUMAN:P30480|1B42_HUMAN:P30460|1B08_HUMAN:Q95604|1C17_HUMAN:Q07000|1C15_HUMAN:Q04826|1B40_HUMAN:P30462|1B14_HUMAN:Q95365|1B38_HUMAN:P30475|1B39_HUMAN:Q29836|1B67_HUMAN:P18463|1B37_HUMAN:P03989|1B27_HUMAN:P30483|1B45_HUMAN:P30466|1B18_HUMAN:P13747|HLAE_HUMAN
VRAPPGTFA	38.11	914.4974	9	-10.7	458.2511	15.32		17	1667	15-04-24-721.221 B7301 Fraction 38.wiff	3	Q9H609|ZN576_HUMAN
NRLLWNPDI	38.05	1139.6088	9	9.1	570.8168	25.31		19	4066	15-04-24-721.221 B7301 Fraction 40.wiff	12	Q8IZT6|ASPM_HUMAN
NRYLFPEVDM	38.03	1282.6016	10	12.4	642.3160	36.64		15	3575	15-04-24-721.221 B7301 Fraction 36.wiff	4	Q6PKC3-2|TXD11_HUMAN:Q6PKC3|TXD11_HUMAN
FDAYVLPKL	37.97	1064.5906	9	2.8	533.3041	28.77		22	4949	15-04-24-721.221 B7301 Fraction 43.wiff	2	P62854|RS26_HUMAN
VRFLEQQTL	37.88	1132.6240	9	7.5	567.3235	17.73		18	3042	15-04-24-721.221 B7301 Fraction 39.wiff	15	Q9Y448|SKAP_HUMAN
NRVVFSTGP	37.83	975.5137	9	-6.2	488.7611	17.32		17	1843	15-04-24-721.221 B7301 Fraction 38.wiff	3	O60678-2|ANM3_HUMAN:O60678|ANM3_HUMAN
NRYLFPEVDM(+15.99)	37.81	1298.5964	10	10.5	650.3123	29.49		15	3022	15-04-24-721.221 B7301 Fraction 36.wiff	1	Q6PKC3-2|TXD11_HUMAN:Q6PKC3|TXD11_HUMAN	Oxidation (M)	M10:Oxidation (M):1000.00
VRFDSDVGMFVA	37.81	1341.6387	12	-9.4	448.2160	35.13		17	3487	15-04-24-721.221 B7301 Fraction 38.wiff	9	P13765|DOB_HUMAN
NRFSTPEQAAKNRIQHPSNVL	37.70	2406.2515	21	1.3	602.5709	10.61		25	1545	15-04-24-721.221 B7301 Fraction 46.wiff	2	P14866-2|HNRPL_HUMAN:P14866|HNRPL_HUMAN
VLFPEPLTW	37.66	1100.5906	9	4.5	551.3051	44.90		22	6530	15-04-24-721.221 B7301 Fraction 43.wiff	4	P08910|ABHD2_HUMAN
ETFFGVQWVRP	37.59	1364.6877	11	-2.3	683.3495	34.30		25	5211	15-04-24-721.221 B7301 Fraction 46.wiff	3	P32970|CD70_HUMAN
FITVGYVDD	37.56	1027.4862	9	2.2	514.7515	30.06		13	3180	15-04-24-721.221 B7301 Fraction 34.wiff	6	Q31612|1B73_HUMAN:P30461|1B13_HUMAN:Q04826|1B40_HUMAN:P03989|1B27_HUMAN:P30483|1B45_HUMAN
NRVNLIYGTISDGC(+119.00)TEQ	37.55	2000.8932	17	0.9	667.9723	25.51		13	2836	15-04-24-721.221 B7301 Fraction 34.wiff	6	Q96BX8|MOB3A_HUMAN	Cysteinylation	C14:Cysteinylation:1000.00
NRLLPPASP	37.51	963.5501	9	-6.5	482.7792	20.57		17	2184	15-04-24-721.221 B7301 Fraction 38.wiff	79	Q9Y4R8|TELO2_HUMAN
NRFSALQQAVP	37.48	1229.6516	11	0.1	410.8912	15.86		19	2409	15-04-24-721.221 B7301 Fraction 40.wiff	51	Q04637-4|IF4G1_HUMAN:Q04637-3|IF4G1_HUMAN:Q04637|IF4G1_HUMAN:Q04637-8|IF4G1_HUMAN:Q04637-9|IF4G1_HUMAN
VRSPVTNIA	37.30	955.5450	9	-5.8	478.7770	15.50		16	1714	15-04-24-721.221 B7301 Fraction 37.wiff	7	Q96CW1-2|AP2M1_HUMAN:Q96CW1|AP2M1_HUMAN
NRIIPHLPAP	37.29	1126.6611	10	5.4	564.3409	13.76		24	1956	15-04-24-721.221 B7301 Fraction 45.wiff	25	P14598-2|NCF1_HUMAN:A8MVU1|NCF1C_HUMAN:P14598|NCF1_HUMAN:A6NI72|NCF1B_HUMAN
PILYRPVAVALD	37.27	1325.7706	12	3.9	663.8952	23.02		26	3425	15-04-24-721.221 B7301 Fraction 47.wiff	2	P14618-2|KPYM_HUMAN:P14618|KPYM_HUMAN
VRFLPAVSDENSKRLSS	37.26	1904.0115	17	2.3	477.0113	11.62		24	1666	15-04-24-721.221 B7301 Fraction 45.wiff	2	P46087-3|NOP2_HUMAN:P46087-2|NOP2_HUMAN:P46087|NOP2_HUMAN:P46087-4|NOP2_HUMAN
TSFRLPSL	37.24	919.5127	8	3.4	460.7652	25.31		26	3980	15-04-24-721.221 B7301 Fraction 47.wiff	6	Q9UJF2|NGAP_HUMAN:Q9UJF2-2|NGAP_HUMAN
M(+42.01)EGGFGSDFGGSGSGKLD	37.16	1745.7202	18	3.2	873.8702	35.17		10	3331	15-04-24-721.221 B7301 Fraction 31.wiff	1	Q9Y5L4|TIM13_HUMAN	Acetylation (N-term)	M1:Acetylation (N-term):1000.00
NRFEPYANPTK	37.12	1335.6571	11	4.5	446.2283	13.23		13	1590	15-04-24-721.221 B7301 Fraction 34.wiff	3	P52272-2|HNRPM_HUMAN:P52272|HNRPM_HUMAN
S(+42.01)LSNKLTLDKLD	37.04	1387.7559	12	13.7	694.8947	30.49		15	3135	15-04-24-721.221 B7301 Fraction 36.wiff	4	P00558|PGK1_HUMAN	Acetylation (N-term)	S1:Acetylation (N-term):1000.00
NQFAYDGKDYIAL	37.02	1516.7197	13	-2.6	759.3652	33.08		13	3351	15-04-24-721.221 B7301 Fraction 34.wiff	7	Q31612|1B73_HUMAN:Q95604|1C17_HUMAN:P30462|1B14_HUMAN:Q95365|1B38_HUMAN:P30475|1B39_HUMAN:Q29836|1B67_HUMAN:P18463|1B37_HUMAN
NRFSALQQAV	37.02	1132.5989	10	5.4	567.3098	14.06		18	2306	15-04-24-721.221 B7301 Fraction 39.wiff	7	Q04637-4|IF4G1_HUMAN:Q04637-3|IF4G1_HUMAN:Q04637|IF4G1_HUMAN:Q04637-8|IF4G1_HUMAN:Q04637-9|IF4G1_HUMAN
ALFVAATY	36.98	854.4538	8	10.3	428.2386	23.83		20	4016	15-04-24-721.221 B7301 Fraction 41.wiff	3	P04844-2|RPN2_HUMAN:P04844|RPN2_HUMAN
GSILVDEY	36.98	894.4334	8	1.4	448.2246	28.15		4	2912	15-04-24-721.221 B7301 Fraction 25.wiff	6	Q9Y5L0-3|TNPO3_HUMAN:Q9Y5L0|TNPO3_HUMAN:Q9Y5L0-1|TNPO3_HUMAN:Q9Y5L0-5|TNPO3_HUMAN
S(+42.01)ILKIHAREIFD	36.95	1482.8195	12	2.1	742.4186	24.35		22	4051	15-04-24-721.221 B7301 Fraction 43.wiff	9	P06733|ENOA_HUMAN	Acetylation (N-term)	S1:Acetylation (N-term):1000.00
NRFEPYANPTKR	36.92	1491.7582	12	2.1	373.9476	8.13		19	1110	15-04-24-721.221 B7301 Fraction 40.wiff	3	P52272-2|HNRPM_HUMAN:P52272|HNRPM_HUMAN
MRFLPTEAEV	36.91	1191.5957	10	5.1	596.8082	31.01		15	3197	15-04-24-721.221 B7301 Fraction 36.wiff	10	Q8IVF7-2|FMNL3_HUMAN:Q8IVF7-3|FMNL3_HUMAN:Q8IVF7|FMNL3_HUMAN
NRFGLPGPSQTNLPNSQA	36.88	1896.9442	18	16.3	633.3323	15.64		21	2384	15-04-24-721.221 B7301 Fraction 42.wiff	2	Q92900-2|RENT1_HUMAN:Q92900|RENT1_HUMAN
VRFDFPYPNV	36.84	1252.6240	10	5.1	627.3225	28.53		23	5167	15-04-24-721.221 B7301 Fraction 44.wiff	4	Q6P1N0-2|C2D1A_HUMAN:Q6P1N0|C2D1A_HUMAN
NRMWQPEWGM	36.79	1333.5696	10	18.1	667.8041	26.31		20	4402	15-04-24-721.221 B7301 Fraction 41.wiff	3	Q8TF01|PNISR_HUMAN:Q8TF01-2|PNISR_HUMAN
NRFAGFGIGL	36.78	1050.5610	10	5.9	526.2909	27.94		26	4390	15-04-24-721.221 B7301 Fraction 47.wiff	7	Q96AG3|S2546_HUMAN:Q96AG3-3|S2546_HUMAN
GAETELVRFLPA	36.78	1301.6979	12	4.6	651.8592	29.78		18	4619	15-04-24-721.221 B7301 Fraction 39.wiff	3	P46087-3|NOP2_HUMAN:P46087-2|NOP2_HUMAN:P46087|NOP2_HUMAN:P46087-4|NOP2_HUMAN
NRFLFPEGI	36.78	1091.5763	9	11.7	546.8018	29.53		21	5125	15-04-24-721.221 B7301 Fraction 42.wiff	13	O75891|AL1L1_HUMAN:O75891-3|AL1L1_HUMAN:O75891-4|AL1L1_HUMAN
DRFLWSQQA	36.76	1149.5566	9	8.0	575.7902	28.68		17	2927	15-04-24-721.221 B7301 Fraction 38.wiff	3	Q9UPZ3-2|HPS5_HUMAN:Q9UPZ3|HPS5_HUMAN
TDTGALLFIGKILD	36.72	1475.8235	14	4.8	738.9225	44.10		23	6679	15-04-24-721.221 B7301 Fraction 44.wiff	3	P36955|PEDF_HUMAN
AAYRVGM(+15.99)L	36.68	895.4586	8	7.4	448.7399	11.61		19	1649	15-04-24-721.221 B7301 Fraction 40.wiff	2	A7E2V4-5|ZSWM8_HUMAN:A7E2V4|ZSWM8_HUMAN:A7E2V4-3|ZSWM8_HUMAN:A7E2V4-4|ZSWM8_HUMAN:A7E2V4-2|ZSWM8_HUMAN	Oxidation (M)	M7:Oxidation (M):1000.00
LRFPGQLNA	36.64	1014.5610	9	3.7	508.2897	16.25		26	2131	15-04-24-721.221 B7301 Fraction 47.wiff	17	P07437|TBB5_HUMAN
SPTIKPSPAASKEYFQKVNQ	36.63	2219.1584	20	2.4	555.7982	9.95		23	1324	15-04-24-721.221 B7301 Fraction 44.wiff	1	P30048-2|PRDX3_HUMAN:P30048|PRDX3_HUMAN
NRFSGWYDA	36.61	1114.4832	9	4.0	558.2511	25.35		16	2600	15-04-24-721.221 B7301 Fraction 37.wiff	15	P18669|PGAM1_HUMAN
NRVGFLKEMGTP	36.55	1347.6969	12	16.5	674.8668	14.02		21	2096	15-04-24-721.221 B7301 Fraction 42.wiff	4	Q6DKI1|RL7L_HUMAN
DRC(+119.00)LADAVVKI	36.54	1320.6530	11	6.2	441.2277	14.46		25	2035	15-04-24-721.221 B7301 Fraction 46.wiff	13	Q5TGZ0-2|MIC10_HUMAN:Q5TGZ0|MIC10_HUMAN	Cysteinylation	C3:Cysteinylation:1000.00
VGYVDDTQFVRFD	36.54	1559.7256	13	-5.0	780.8661	34.90		12	3315	15-04-24-721.221 B7301 Fraction 33.wiff	2	Q31612|1B73_HUMAN:P30461|1B13_HUMAN:P30480|1B42_HUMAN:P30460|1B08_HUMAN:Q95604|1C17_HUMAN:Q07000|1C15_HUMAN:P30462|1B14_HUMAN:Q95365|1B38_HUMAN:P30475|1B39_HUMAN:Q29836|1B67_HUMAN:P18463|1B37_HUMAN:P13747|HLAE_HUMAN
NRLEVQADV	36.54	1042.5406	9	1.0	522.2781	16.94		4	1881	15-04-24-721.221 B7301 Fraction 25.wiff	5	Q9NV58-2|RN19A_HUMAN:Q9NV58-3|RN19A_HUMAN:Q9NV58|RN19A_HUMAN
VDPVNFKLL	36.52	1043.6014	9	0.4	522.8082	27.98		22	4784	15-04-24-721.221 B7301 Fraction 43.wiff	2	P69905|HBA_HUMAN
NRFGLPGPSQ	36.52	1071.5461	10	10.6	536.7860	12.62		19	1793	15-04-24-721.221 B7301 Fraction 40.wiff	1	Q92900-2|RENT1_HUMAN:Q92900|RENT1_HUMAN
GSSFKAALL	36.45	892.5018	9	8.8	447.2621	16.77		20	2546	15-04-24-721.221 B7301 Fraction 41.wiff	2	P35251-2|RFC1_HUMAN:P35251|RFC1_HUMAN
DDGSSFKAALL	36.44	1122.5557	11	1.0	562.2856	30.82		11	3078	15-04-24-721.221 B7301 Fraction 32.wiff	3	P35251-2|RFC1_HUMAN:P35251|RFC1_HUMAN
NRFNYPFELE	36.39	1327.6196	10	13.4	664.8260	35.41		15	3504	15-04-24-721.221 B7301 Fraction 36.wiff	3	Q9H649|NSUN3_HUMAN
VRIHPEPVIRF	36.38	1361.7931	11	3.5	454.9399	14.07		25	1965	15-04-24-721.221 B7301 Fraction 46.wiff	8	O95248|MTMR5_HUMAN:O95248-4|MTMR5_HUMAN
NRFSALQQAVPTESTDNRR	36.36	2189.0938	19	12.1	548.2874	10.73		19	1496	15-04-24-721.221 B7301 Fraction 40.wiff	3	Q04637-4|IF4G1_HUMAN:Q04637-3|IF4G1_HUMAN:Q04637|IF4G1_HUMAN:Q04637-8|IF4G1_HUMAN:Q04637-9|IF4G1_HUMAN
NRLGQSDPAP	36.35	1053.5203	10	3.1	527.7690	12.81		4	1644	15-04-24-721.221 B7301 Fraction 25.wiff	14	P29401|TKT_HUMAN:P29401-2|TKT_HUMAN
VSTVLTSKY	36.23	996.5491	9	4.3	499.2840	11.16		18	1614	15-04-24-721.221 B7301 Fraction 39.wiff	1	P69905|HBA_HUMAN
NRIAYIHLV	36.21	1097.6345	9	4.4	366.8871	16.16		24	2391	15-04-24-721.221 B7301 Fraction 45.wiff	8	Q15386|UBE3C_HUMAN
DGSSFKAALL	36.15	1007.5287	10	-5.5	504.7689	29.67		15	3040	15-04-24-721.221 B7301 Fraction 36.wiff	1	P35251-2|RFC1_HUMAN:P35251|RFC1_HUMAN
NRFVGGGVTSA	36.11	1063.5410	11	-0.5	532.7775	14.76		14	1774	15-04-24-721.221 B7301 Fraction 35.wiff	9	Q86W56-5|PARG_HUMAN:Q86W56-4|PARG_HUMAN:Q86W56-3|PARG_HUMAN:Q86W56-2|PARG_HUMAN:Q86W56|PARG_HUMAN
KTYPLTQL	36.03	962.5436	8	-4.3	482.2770	23.23		17	2453	15-04-24-721.221 B7301 Fraction 38.wiff	6	P08910|ABHD2_HUMAN
PLLEAVPKTGDEKDVSV	35.97	1795.9567	17	0.1	599.6595	24.24		12	2607	15-04-24-721.221 B7301 Fraction 33.wiff	4	Q16543|CDC37_HUMAN
VDDTQFVRF	35.96	1125.5454	9	-2.3	563.7787	31.43		12	3119	15-04-24-721.221 B7301 Fraction 33.wiff	4	Q31612|1B73_HUMAN:P30461|1B13_HUMAN:P30480|1B42_HUMAN:P30460|1B08_HUMAN:Q95604|1C17_HUMAN:Q07000|1C15_HUMAN:P30462|1B14_HUMAN:Q95365|1B38_HUMAN:P30475|1B39_HUMAN:Q29836|1B67_HUMAN:P18463|1B37_HUMAN:P13747|HLAE_HUMAN
NRYPALHKP	35.94	1094.5985	9	6.4	365.8758	7.50		19	1075	15-04-24-721.221 B7301 Fraction 40.wiff	8	P13796|PLSL_HUMAN
VRVHIEIGP	35.91	1018.5923	9	6.9	510.3070	12.46		18	1938	15-04-24-721.221 B7301 Fraction 39.wiff	25	P31943|HNRH1_HUMAN
IRNSFQPLI	35.91	1086.6185	9	0.0	544.3165	20.01		24	3112	15-04-24-721.221 B7301 Fraction 45.wiff	14	Q9Y3M8-3|STA13_HUMAN:Q9Y3M8-4|STA13_HUMAN:Q9Y3M8-2|STA13_HUMAN:Q9Y3M8|STA13_HUMAN
DRDPASGTALQEISF	35.89	1605.7634	15	7.7	803.8952	34.41		9	3427	15-04-24-721.221 B7301 Fraction 30.wiff	3	Q14204|DYHC1_HUMAN
SSAFPLAAL	35.86	875.4752	9	5.5	438.7473	34.58		19	5046	15-04-24-721.221 B7301 Fraction 40.wiff	5	Q9HCE9|ANO8_HUMAN:Q9HCE9-2|ANO8_HUMAN
NRASPVNASA	35.82	985.4941	10	-2.4	493.7531	9.99		2	1358	15-04-24-721.221 B7301 Fraction 23.wiff	6	Q9H9J4-2|UBP42_HUMAN:Q9H9J4|UBP42_HUMAN
NRFDQLFDDESDPFEVLKAAENKKK	35.81	2982.4722	25	5.9	746.6297	29.84		18	4627	15-04-24-721.221 B7301 Fraction 39.wiff	1	Q8NC51-4|PAIRB_HUMAN:Q8NC51-3|PAIRB_HUMAN:Q8NC51-2|PAIRB_HUMAN:Q8NC51|PAIRB_HUMAN
NRIIVSFTP	35.80	1045.5920	9	1.7	523.8042	19.05		25	2791	15-04-24-721.221 B7301 Fraction 46.wiff	8	Q9Y4F3-3|MARF1_HUMAN:Q9Y4F3-4|MARF1_HUMAN:Q9Y4F3-5|MARF1_HUMAN:Q9Y4F3|MARF1_HUMAN
NRVNLIYGTI	35.79	1161.6506	10	4.2	581.8350	20.71		23	3123	15-04-24-721.221 B7301 Fraction 44.wiff	18	Q96BX8|MOB3A_HUMAN
KGFEFTLM	35.77	971.4786	8	9.9	486.7514	30.58		21	5257	15-04-24-721.221 B7301 Fraction 42.wiff	2	Q15019|SEPT2_HUMAN:Q15019-3|SEPT2_HUMAN:Q15019-2|SEPT2_HUMAN
TRIGLINDMV	35.77	1130.6118	10	4.8	566.3159	23.41		18	3924	15-04-24-721.221 B7301 Fraction 39.wiff	3	Q14152-2|EIF3A_HUMAN:Q14152|EIF3A_HUMAN
NRFLGDYVV	35.71	1081.5557	9	3.0	541.7867	30.98		17	3156	15-04-24-721.221 B7301 Fraction 38.wiff	7	Q96RL7-4|VP13A_HUMAN:Q96RL7-2|VP13A_HUMAN:Q96RL7-3|VP13A_HUMAN:Q96RL7|VP13A_HUMAN
SSYKIPSV	35.69	879.4702	8	-14.7	440.7359	22.13		15	2339	15-04-24-721.221 B7301 Fraction 36.wiff	6	O94915|FRYL_HUMAN
NRVVLPIEAP	35.69	1106.6448	10	3.1	554.3314	28.67		17	2926	15-04-24-721.221 B7301 Fraction 38.wiff	17	P00403|COX2_HUMAN
NRFNYPFEL	35.67	1198.5770	9	14.1	600.3043	30.81		20	4971	15-04-24-721.221 B7301 Fraction 41.wiff	24	Q9H649|NSUN3_HUMAN
NRFSGWYDADL	35.64	1342.5942	11	3.9	672.3070	33.56		14	3402	15-04-24-721.221 B7301 Fraction 35.wiff	9	P18669|PGAM1_HUMAN
NRFSGWYDADLSPA	35.63	1597.7161	14	0.9	533.5798	33.14		15	3356	15-04-24-721.221 B7301 Fraction 36.wiff	8	P18669|PGAM1_HUMAN
VRDTVSASLQQA	35.61	1273.6626	12	0.7	425.5618	16.46		12	1946	15-04-24-721.221 B7301 Fraction 33.wiff	9	Q86VX9-3|MON1A_HUMAN:Q86VX9-2|MON1A_HUMAN:Q86VX9-4|MON1A_HUMAN:Q86VX9|MON1A_HUMAN
DIQMTQSPSSLSA	35.59	1363.6289	13	5.9	682.8257	23.10		9	2603	15-04-24-721.221 B7301 Fraction 30.wiff	6	P01599|KV107_HUMAN:P04431|KV123_HUMAN:P01610|KV118_HUMAN:P01601|KV109_HUMAN:P01609|KV117_HUMAN:P01607|KV115_HUMAN:P01593|KV101_HUMAN:P80362|KV125_HUMAN:P01608|KV116_HUMAN:P01600|KV108_HUMAN:P01594|KV102_HUMAN:P04432|KV124_HUMAN
S(+42.01)SGNAKIGHPAPNFKATAVM(+15.99)PD	35.56	2267.1003	22	13.1	756.7173	10.35		19	1412	15-04-24-721.221 B7301 Fraction 40.wiff	3	Q06830|PRDX1_HUMAN	Acetylation (N-term); Oxidation (M)	S1:Acetylation (N-term):1000.00;M20:Oxidation (M):1000.00
NRFSALQQAVPTESTDNRRVVQRSSL	35.56	2958.5383	26	5.0	592.7179	12.20		26	1595	15-04-24-721.221 B7301 Fraction 47.wiff	3	Q04637-4|IF4G1_HUMAN:Q04637-3|IF4G1_HUMAN:Q04637|IF4G1_HUMAN:Q04637-8|IF4G1_HUMAN:Q04637-9|IF4G1_HUMAN
VRLADFGISA	35.52	1047.5713	10	4.5	524.7953	22.95		23	3786	15-04-24-721.221 B7301 Fraction 44.wiff	4	Q92918-2|M4K1_HUMAN:Q92918|M4K1_HUMAN
NRYDGQVAVFGSDLQEK	35.50	1924.9279	17	2.5	642.6515	24.25		11	2605	15-04-24-721.221 B7301 Fraction 32.wiff	3	P22314|UBA1_HUMAN:P22314-2|UBA1_HUMAN
NRVVLENEAV	35.47	1141.6091	10	2.8	571.8134	17.14		4	1897	15-04-24-721.221 B7301 Fraction 25.wiff	1	Q9UBF2-2|COPG2_HUMAN:Q9UBF2|COPG2_HUMAN
AGYLITKV	35.44	863.5116	8	3.2	432.7645	14.88		19	2225	15-04-24-721.221 B7301 Fraction 40.wiff	3	Q13535-2|ATR_HUMAN:Q13535-3|ATR_HUMAN:Q13535|ATR_HUMAN
WLRRHLENGKETLQRAD	35.41	2121.1191	17	5.0	531.2897	8.03		23	1142	15-04-24-721.221 B7301 Fraction 44.wiff	2	Q31612|1B73_HUMAN:P30462|1B14_HUMAN:P30466|1B18_HUMAN
TATESFASDPILYRPVAVALDTKGPEIR	35.41	3016.5869	28	17.9	755.1675	30.25		20	4899	15-04-24-721.221 B7301 Fraction 41.wiff	3	P14618-2|KPYM_HUMAN:P14618|KPYM_HUMAN
A(+42.01)SLSLAPVNIF	35.40	1172.6440	11	-3.5	587.3273	50.07		25	7312	15-04-24-721.221 B7301 Fraction 46.wiff	1	P78371|TCPB_HUMAN	Acetylation (N-term)	A1:Acetylation (N-term):1000.00
IRLADFGVSA	35.38	1047.5713	10	5.7	524.7959	22.48		23	3677	15-04-24-721.221 B7301 Fraction 44.wiff	2	O94804|STK10_HUMAN
NRFSGWYDADLSP	35.36	1526.6790	13	-2.5	509.8990	33.59		15	3394	15-04-24-721.221 B7301 Fraction 36.wiff	29	P18669|PGAM1_HUMAN
Q(-17.03)RFFESFGDL	35.35	1227.5560	10	9.9	614.7914	41.47		18	5382	15-04-24-721.221 B7301 Fraction 39.wiff	3	P68871|HBB_HUMAN:P02042|HBD_HUMAN	Pyro-glu from Q	Q1:Pyro-glu from Q:1000.00
Q(-17.03)GLSSPVTKSFNRGEC(+119.00)	35.34	1810.7977	16	8.3	604.6115	21.45		15	2277	15-04-24-721.221 B7301 Fraction 36.wiff	2	P01834|IGKC_HUMAN	Pyro-glu from Q; Cysteinylation	Q1:Pyro-glu from Q:1000.00;C16:Cysteinylation:1000.00
IRMMITSQDV	35.33	1192.5945	10	6.0	597.3081	16.75		18	2886	15-04-24-721.221 B7301 Fraction 39.wiff	2	P00403|COX2_HUMAN
YIALNEDLRSWTAADTAAQITQRKW	35.32	2920.4832	25	18.3	731.1414	31.82		26	4634	15-04-24-721.221 B7301 Fraction 47.wiff	1	Q31612|1B73_HUMAN:P30480|1B42_HUMAN:P30460|1B08_HUMAN:Q07000|1C15_HUMAN:Q04826|1B40_HUMAN
VRFDNDAASPRMVP	35.30	1573.7671	14	-2.3	525.5951	20.64		15	2218	15-04-24-721.221 B7301 Fraction 36.wiff	3	P13747|HLAE_HUMAN
GLSSPVTKSFNRGEC(+119.00)	35.30	1699.7657	15	-2.8	567.5943	15.44		15	1760	15-04-24-721.221 B7301 Fraction 36.wiff	2	P01834|IGKC_HUMAN	Cysteinylation	C15:Cysteinylation:1000.00
NRLNLEAINYM(+15.99)A	35.29	1436.7081	12	-6.3	719.3568	17.60		19	2788	15-04-24-721.221 B7301 Fraction 40.wiff	2	P09382|LEG1_HUMAN	Oxidation (M)	M11:Oxidation (M):1000.00
NAPWAVTSL	35.28	957.4919	9	6.2	479.7562	28.76		18	4529	15-04-24-721.221 B7301 Fraction 39.wiff	5	P06276|CHLE_HUMAN
DIQMTQSPSSLSAS	35.20	1450.6610	14	5.5	726.3418	21.52		9	2461	15-04-24-721.221 B7301 Fraction 30.wiff	2	P01599|KV107_HUMAN:P04431|KV123_HUMAN:P01610|KV118_HUMAN:P01601|KV109_HUMAN:P01609|KV117_HUMAN:P01607|KV115_HUMAN:P01593|KV101_HUMAN:P80362|KV125_HUMAN:P01608|KV116_HUMAN:P01600|KV108_HUMAN:P01594|KV102_HUMAN:P04432|KV124_HUMAN
LR(+.98)QLPEPLISF	35.16	1312.7390	11	-5.7	657.3730	29.34		19	4594	15-04-24-721.221 B7301 Fraction 40.wiff	3	Q92619|HMHA1_HUMAN:Q92619-2|HMHA1_HUMAN	Citrullination	R2:Citrullination:1000.00
DRFRGVQDIVVGEGTHF	35.15	1930.9648	17	-4.3	483.7464	29.99		16	3016	15-04-24-721.221 B7301 Fraction 37.wiff	1	P35232-2|PHB_HUMAN:P35232|PHB_HUMAN
VRFSPDGELYA	35.15	1252.6088	11	11.0	627.3185	25.59		17	2672	15-04-24-721.221 B7301 Fraction 38.wiff	6	Q9Y3F4|STRAP_HUMAN:Q9Y3F4-2|STRAP_HUMAN
ITVGYVDDTQFV	35.14	1355.6609	12	1.2	678.8385	36.92		11	3486	15-04-24-721.221 B7301 Fraction 32.wiff	3	Q31612|1B73_HUMAN:P30461|1B13_HUMAN
A(+42.01)DEIAKAQVARPGGD	35.14	1538.7688	15	5.1	770.3956	19.68		9	2296	15-04-24-721.221 B7301 Fraction 30.wiff	5	P49773|HINT1_HUMAN	Acetylation (N-term)	A1:Acetylation (N-term):1000.00
YFHTSVSRPG	35.09	1149.5566	10	9.6	575.7911	8.26		20	1212	15-04-24-721.221 B7301 Fraction 41.wiff	2	Q31612|1B73_HUMAN:Q04826|1B40_HUMAN:P18463|1B37_HUMAN:P03989|1B27_HUMAN:P30466|1B18_HUMAN:P13747|HLAE_HUMAN
DGRGALQNIIPASTGAA	35.04	1610.8376	17	9.5	806.4337	19.58		18	3349	15-04-24-721.221 B7301 Fraction 39.wiff	1	P04406|G3P_HUMAN
VAYLM(+15.99)QKL	35.03	980.5365	8	3.9	491.2774	12.85		26	1630	15-04-24-721.221 B7301 Fraction 47.wiff	3	Q99956|DUS9_HUMAN:Q16828-2|DUS6_HUMAN:Q16828|DUS6_HUMAN	Oxidation (M)	M5:Oxidation (M):1000.00
GSHSMRYFHTSVSRPGRGEPRFITVGYVDD	35.02	3409.6375	30	9.5	682.9412	13.33		26	1703	15-04-24-721.221 B7301 Fraction 47.wiff	2	Q31612|1B73_HUMAN:Q04826|1B40_HUMAN:P03989|1B27_HUMAN
VRFEDYLREPA	34.99	1393.6990	11	-8.1	465.5698	26.88		16	2720	15-04-24-721.221 B7301 Fraction 37.wiff	2	Q8N573-2|OXR1_HUMAN
GALNVDLTEFQTNLVPYPR	34.97	2146.1057	19	0.5	716.3762	36.26		23	6162	15-04-24-721.221 B7301 Fraction 44.wiff	1	P68363-2|TBA1B_HUMAN:P68366-2|TBA4A_HUMAN:P68366|TBA4A_HUMAN:Q9BQE3|TBA1C_HUMAN:P68363|TBA1B_HUMAN:Q9NY65-2|TBA8_HUMAN:Q9NY65|TBA8_HUMAN
SFKVAQY	34.93	841.4333	7	-17.0	421.7168	17.97		15	1993	15-04-24-721.221 B7301 Fraction 36.wiff	3	Q12873-3|CHD3_HUMAN:Q14839|CHD4_HUMAN:Q14839-2|CHD4_HUMAN
VAFLVGQY	34.90	895.4803	8	3.4	448.7490	25.64		22	4302	15-04-24-721.221 B7301 Fraction 43.wiff	2	Q5T442|CXG2_HUMAN
YVDDTQFVRFDSDAA	34.89	1747.7689	15	7.2	874.8980	30.34		9	3175	15-04-24-721.221 B7301 Fraction 30.wiff	2	Q31612|1B73_HUMAN:P30480|1B42_HUMAN:P30460|1B08_HUMAN:Q95604|1C17_HUMAN:Q07000|1C15_HUMAN:P30462|1B14_HUMAN:Q95365|1B38_HUMAN:P30475|1B39_HUMAN:Q29836|1B67_HUMAN:P18463|1B37_HUMAN
TAADTAAQITQRKWEAARVAEQL	34.89	2527.3142	23	19.4	632.8481	20.10		20	3425	15-04-24-721.221 B7301 Fraction 41.wiff	2	Q31612|1B73_HUMAN:Q04826|1B40_HUMAN:Q95365|1B38_HUMAN:P30475|1B39_HUMAN:Q29836|1B67_HUMAN:P03989|1B27_HUMAN:P30466|1B18_HUMAN
DAYVLPKL	34.89	917.5222	8	-13.7	459.7621	31.71		16	3216	15-04-24-721.221 B7301 Fraction 37.wiff	3	P62854|RS26_HUMAN
TAM(+15.99)LLTKL	34.87	905.5256	8	4.4	453.7721	16.17		24	2393	15-04-24-721.221 B7301 Fraction 45.wiff	1	Q92598-2|HS105_HUMAN:Q92598|HS105_HUMAN:Q92598-4|HS105_HUMAN	Oxidation (M)	M3:Oxidation (M):1000.00
SRWDETPASQM(+15.99)GGSTPVLTPGKTPIGTPA	34.85	2954.4443	29	22.2	739.6348	16.68		20	2519	15-04-24-721.221 B7301 Fraction 41.wiff	1	O75533|SF3B1_HUMAN	Oxidation (M)	M11:Oxidation (M):1000.00
NRFLFPEGIKG	34.81	1276.6927	11	1.0	426.5720	17.22		25	2511	15-04-24-721.221 B7301 Fraction 46.wiff	4	O75891|AL1L1_HUMAN:O75891-3|AL1L1_HUMAN:O75891-4|AL1L1_HUMAN
MGYRITGL	34.73	909.4742	8	1.0	455.7448	17.43		22	2572	15-04-24-721.221 B7301 Fraction 43.wiff	5	Q8N5D0-4|WDTC1_HUMAN:Q8N5D0|WDTC1_HUMAN
A(+42.01)SGVAVSDGVIK	34.73	1143.6135	12	-0.8	572.8136	23.37		10	2486	15-04-24-721.221 B7301 Fraction 31.wiff	3	P23528|COF1_HUMAN	Acetylation (N-term)	A1:Acetylation (N-term):1000.00
VNPTVFFDIA	34.73	1121.5757	10	15.5	561.8038	40.69		20	5780	15-04-24-721.221 B7301 Fraction 41.wiff	2	P62937|PPIA_HUMAN
EIEVGGGRKAIIIFVP	34.71	1696.9875	16	1.7	849.5025	28.93		22	4982	15-04-24-721.221 B7301 Fraction 43.wiff	7	P62081|RS7_HUMAN
ETELVRFLPA	34.70	1173.6393	10	5.1	587.8299	35.24		16	3461	15-04-24-721.221 B7301 Fraction 37.wiff	1	P46087-3|NOP2_HUMAN:P46087-2|NOP2_HUMAN:P46087|NOP2_HUMAN:P46087-4|NOP2_HUMAN
YRVSLIKQSA	34.70	1163.6663	10	3.5	388.8974	9.70		26	1357	15-04-24-721.221 B7301 Fraction 47.wiff	3	Q96A49|SYAP1_HUMAN
TAAQITQRKWEAARV	34.65	1727.9431	15	0.6	432.9933	9.67		23	1293	15-04-24-721.221 B7301 Fraction 44.wiff	1	Q31612|1B73_HUMAN:P30480|1B42_HUMAN:P30460|1B08_HUMAN:Q04826|1B40_HUMAN:Q95365|1B38_HUMAN:P30475|1B39_HUMAN:Q29836|1B67_HUMAN:P18463|1B37_HUMAN:P03989|1B27_HUMAN:P30483|1B45_HUMAN:P30466|1B18_HUMAN
NRIFGGLDM(+15.99)L	34.46	1150.5804	10	2.7	576.2991	25.86		22	4341	15-04-24-721.221 B7301 Fraction 43.wiff	5	Q92688-2|AN32B_HUMAN:Q92688|AN32B_HUMAN	Oxidation (M)	M9:Oxidation (M):1000.00
IRFLEEKLIA	34.46	1230.7335	10	5.4	411.2540	21.21		22	3275	15-04-24-721.221 B7301 Fraction 43.wiff	4	Q9H6S1|AZI2_HUMAN:Q9H6S1-3|AZI2_HUMAN:Q9H6S1-5|AZI2_HUMAN:Q9H6S1-4|AZI2_HUMAN
MRFYFQDKA	34.41	1204.5698	9	1.3	603.2930	14.49		24	2085	15-04-24-721.221 B7301 Fraction 45.wiff	4	P55196-1|AFAD_HUMAN:P55196|AFAD_HUMAN:P55196-5|AFAD_HUMAN:P55196-2|AFAD_HUMAN:P55196-6|AFAD_HUMAN:P55196-3|AFAD_HUMAN
NRLLWNPDIAA	34.40	1281.6830	11	16.3	641.8592	24.27		20	4095	15-04-24-721.221 B7301 Fraction 41.wiff	3	Q8IZT6|ASPM_HUMAN
SDAASPREEPRAPWI	34.38	1680.8219	15	5.1	561.2841	24.01		10	2552	15-04-24-721.221 B7301 Fraction 31.wiff	3	Q31612|1B73_HUMAN:P30480|1B42_HUMAN:P30460|1B08_HUMAN:P30462|1B14_HUMAN:Q95365|1B38_HUMAN:P30475|1B39_HUMAN:Q29836|1B67_HUMAN:P03989|1B27_HUMAN
RGEPRFITVGYVDDTQ	34.38	1851.9115	16	0.1	618.3112	24.81		14	2717	15-04-24-721.221 B7301 Fraction 35.wiff	3	Q31612|1B73_HUMAN:P30461|1B13_HUMAN
NRFSATEVTNKTLAA	34.38	1621.8424	15	26.3	811.9498	17.84		17	1890	15-04-24-721.221 B7301 Fraction 38.wiff	1	Q8N163|CCAR2_HUMAN:Q8N163-2|CCAR2_HUMAN
NRFPQNGLYTP	34.35	1305.6466	11	10.6	653.8375	13.81		19	2040	15-04-24-721.221 B7301 Fraction 40.wiff	12	Q9Y2G3|AT11B_HUMAN
TVGYVDDTQFVRFD	34.35	1660.7733	14	-5.5	831.3893	35.07		12	3326	15-04-24-721.221 B7301 Fraction 33.wiff	2	Q31612|1B73_HUMAN:P30461|1B13_HUMAN
NRIKDQYKV	34.35	1162.6459	9	-20.5	388.5480	10.25		16	1362	15-04-24-721.221 B7301 Fraction 37.wiff	3	Q00341|VIGLN_HUMAN:Q00341-2|VIGLN_HUMAN
PFEVLKAAENK	34.34	1244.6764	11	34.3	623.3668	11.67		21	1724	15-04-24-721.221 B7301 Fraction 42.wiff	1	Q8NC51-4|PAIRB_HUMAN:Q8NC51-3|PAIRB_HUMAN:Q8NC51-2|PAIRB_HUMAN:Q8NC51|PAIRB_HUMAN
NRFHFDIKPP	34.34	1269.6617	10	3.4	424.2293	14.55		23	2076	15-04-24-721.221 B7301 Fraction 44.wiff	5	Q9H4B0-3|OSGP2_HUMAN:Q9H4B0-2|OSGP2_HUMAN:Q9H4B0|OSGP2_HUMAN
QRFFESFGDL	34.33	1244.5825	10	4.3	623.3012	38.33		17	3706	15-04-24-721.221 B7301 Fraction 38.wiff	3	P68871|HBB_HUMAN:P02042|HBD_HUMAN
YLNENPLRAL	34.28	1201.6455	10	6.4	601.8339	23.34		18	3915	15-04-24-721.221 B7301 Fraction 39.wiff	1	Q13153|PAK1_HUMAN:Q13153-2|PAK1_HUMAN
ALGFYPAEITL	34.25	1193.6332	11	13.8	597.8321	41.59		20	5822	15-04-24-721.221 B7301 Fraction 41.wiff	2	Q31612|1B73_HUMAN:P30461|1B13_HUMAN:P30480|1B42_HUMAN:P30460|1B08_HUMAN:Q95604|1C17_HUMAN:Q07000|1C15_HUMAN:Q04826|1B40_HUMAN:P30462|1B14_HUMAN:Q95365|1B38_HUMAN:P30475|1B39_HUMAN:Q29836|1B67_HUMAN:P18463|1B37_HUMAN:P03989|1B27_HUMAN:P30483|1B45_HUMAN:P30466|1B18_HUMAN:P13747|HLAE_HUMAN
NRFGLPGPSQTNLP	34.14	1496.7736	14	-8.1	749.3880	20.16		22	3093	15-04-24-721.221 B7301 Fraction 43.wiff	1	Q92900-2|RENT1_HUMAN:Q92900|RENT1_HUMAN
VDDTQFVRFD	34.14	1240.5724	10	3.3	621.2955	28.27		9	3054	15-04-24-721.221 B7301 Fraction 30.wiff	3	Q31612|1B73_HUMAN:P30461|1B13_HUMAN:P30480|1B42_HUMAN:P30460|1B08_HUMAN:Q95604|1C17_HUMAN:Q07000|1C15_HUMAN:P30462|1B14_HUMAN:Q95365|1B38_HUMAN:P30475|1B39_HUMAN:Q29836|1B67_HUMAN:P18463|1B37_HUMAN:P13747|HLAE_HUMAN
VSRPGRGEPRFITVGYVDDTQFVRFDSD	34.13	3214.5796	28	21.5	804.6694	24.47		21	4383	15-04-24-721.221 B7301 Fraction 42.wiff	7	Q31612|1B73_HUMAN
TRLTETHLP	34.08	1066.5771	9	4.2	356.5345	15.55		10	1824	15-04-24-721.221 B7301 Fraction 31.wiff	11	O43683-2|BUB1_HUMAN:O43683-3|BUB1_HUMAN:O43683|BUB1_HUMAN
NRFIGAVNNM	34.05	1134.5604	10	21.6	568.2997	13.55		19	1976	15-04-24-721.221 B7301 Fraction 40.wiff	1	Q9NPA3|M1IP1_HUMAN
M(+42.01)MPTPVILLKEGTD	34.03	1585.8096	14	20.8	793.9286	41.27		20	5808	15-04-24-721.221 B7301 Fraction 41.wiff	3	Q99832|TCPH_HUMAN	Acetylation (N-term)	M1:Acetylation (N-term):1000.00
NRTMVQLGIC(+119.00)AF	33.99	1470.6781	12	4.7	491.2356	26.30		22	4444	15-04-24-721.221 B7301 Fraction 43.wiff	4	Q99613-2|EIF3C_HUMAN:Q99613|EIF3C_HUMAN:B5ME19|EIFCL_HUMAN	Cysteinylation	C10:Cysteinylation:1000.00
VRNPFTVTV	33.97	1031.5764	9	4.7	516.7979	19.40		25	2854	15-04-24-721.221 B7301 Fraction 46.wiff	4	Q49AG3|ZBED5_HUMAN
PIRVGEIVVF	33.96	1127.6703	10	3.4	564.8444	36.07		24	5712	15-04-24-721.221 B7301 Fraction 45.wiff	13	P67812-2|SC11A_HUMAN:P67812|SC11A_HUMAN
NRIQSIVFETA	33.94	1276.6775	11	11.1	639.3531	29.54		17	3013	15-04-24-721.221 B7301 Fraction 38.wiff	2	Q8N3C0-4|ASCC3_HUMAN:Q8N3C0|ASCC3_HUMAN
NRFLGDYVVDLDTS	33.93	1612.7733	14	1.7	807.3953	35.54		14	3511	15-04-24-721.221 B7301 Fraction 35.wiff	3	Q96RL7-4|VP13A_HUMAN:Q96RL7-2|VP13A_HUMAN:Q96RL7-3|VP13A_HUMAN:Q96RL7|VP13A_HUMAN
YRVFLKNEKGQYISP	33.91	1840.9835	15	5.0	461.2555	11.63		26	1525	15-04-24-721.221 B7301 Fraction 47.wiff	7	Q15181|IPYR_HUMAN
FRFAGSENLSA	33.88	1197.5778	11	13.6	599.8043	24.57		17	2593	15-04-24-721.221 B7301 Fraction 38.wiff	2	Q9H1A4|APC1_HUMAN
FRYQGHVGA	33.85	1033.5093	9	-29.2	345.5003	12.92		17	1513	15-04-24-721.221 B7301 Fraction 38.wiff	5	P40306|PSB10_HUMAN
LRLALFNPDVC(+119.00)WDR	33.84	1835.8811	14	4.8	612.9706	29.47		25	4742	15-04-24-721.221 B7301 Fraction 46.wiff	2	O00483|NDUA4_HUMAN	Cysteinylation	C11:Cysteinylation:1000.00
DGRGALQNIIPASTGAAKAVGKVIPELN(+.98)	33.77	2760.5132	28	8.0	691.1411	32.37		24	5369	15-04-24-721.221 B7301 Fraction 45.wiff	1	P04406|G3P_HUMAN	Deamidation (NQ)	N28:Deamidation (NQ):55.40
NRFGLPGPSQT	33.76	1172.5938	11	7.7	587.3087	12.81		19	1842	15-04-24-721.221 B7301 Fraction 40.wiff	2	Q92900-2|RENT1_HUMAN:Q92900|RENT1_HUMAN
NSYKMVYV	33.75	1002.4844	8	-5.6	502.2467	22.45		16	2325	15-04-24-721.221 B7301 Fraction 37.wiff	1	Q96ST3|SIN3A_HUMAN
GYNQFAYDGKDY	33.72	1439.5994	12	4.6	720.8103	23.37		9	2623	15-04-24-721.221 B7301 Fraction 30.wiff	1	Q31612|1B73_HUMAN:Q95604|1C17_HUMAN:P30462|1B14_HUMAN:P18463|1B37_HUMAN
NRVLVVHDGF	33.70	1154.6196	10	-23.5	385.8714	19.69		15	2152	15-04-24-721.221 B7301 Fraction 36.wiff	4	P08237-2|PFKAM_HUMAN:P08237|PFKAM_HUMAN:P08237-3|PFKAM_HUMAN
NRLKYALTGDEV	33.65	1377.7252	12	0.9	689.8705	19.20		14	2197	15-04-24-721.221 B7301 Fraction 35.wiff	3	P62701|RS4X_HUMAN
NRNPVNYFA	33.64	1093.5305	9	6.3	547.7760	14.65		19	2184	15-04-24-721.221 B7301 Fraction 40.wiff	11	P04040|CATA_HUMAN
ASFSLTHL	33.62	874.4548	8	6.3	438.2375	20.80		18	3539	15-04-24-721.221 B7301 Fraction 39.wiff	2	Q8IWU2|LMTK2_HUMAN
NRIDISQLVITKELT	33.59	1741.9938	15	3.1	581.6736	27.05		22	4602	15-04-24-721.221 B7301 Fraction 43.wiff	2	P28340|DPOD1_HUMAN
SSFKVAQY	33.58	928.4654	8	0.8	465.2403	17.51		14	2016	15-04-24-721.221 B7301 Fraction 35.wiff	2	Q12873-3|CHD3_HUMAN:Q14839|CHD4_HUMAN:Q14839-2|CHD4_HUMAN
M(+42.01)(+15.99)FSSSAKIVKPN(+.98)	33.57	1366.6802	12	14.7	684.3574	11.34		21	1683	15-04-24-721.221 B7301 Fraction 42.wiff	3	P62081|RS7_HUMAN	Acetylation (N-term); Oxidation (M); Deamidation (NQ)	M1:Acetylation (N-term):1000.00;M1:Oxidation (M):1000.00;N12:Deamidation (NQ):1000.00
TQFVRFDSD	33.56	1113.5090	9	2.5	557.7632	22.11		11	2405	15-04-24-721.221 B7301 Fraction 32.wiff	8	Q31612|1B73_HUMAN:P30461|1B13_HUMAN:P30480|1B42_HUMAN:P30460|1B08_HUMAN:Q95604|1C17_HUMAN:Q07000|1C15_HUMAN:P30462|1B14_HUMAN:Q95365|1B38_HUMAN:P30475|1B39_HUMAN:Q29836|1B67_HUMAN:P18463|1B37_HUMAN:P30466|1B18_HUMAN
NRYLSLRGP	33.54	1074.5934	9	1.0	359.2054	10.71		26	1440	15-04-24-721.221 B7301 Fraction 47.wiff	4	Q9Y5Q9|TF3C3_HUMAN
S(+42.01)FLKSFPPP	33.54	1060.5593	9	7.5	531.2909	33.96		26	4968	15-04-24-721.221 B7301 Fraction 47.wiff	14	P54105|ICLN_HUMAN	Acetylation (N-term)	S1:Acetylation (N-term):1000.00
VRFSGVDKP	33.54	1003.5450	9	-35.7	335.5103	12.95		16	1492	15-04-24-721.221 B7301 Fraction 37.wiff	3	O95789-1|ZMYM6_HUMAN:O95789|ZMYM6_HUMAN
GRLLRGYNQFAYDGKDYIALNEDLRSWTA	33.51	3404.6902	29	10.5	852.1887	30.03		26	4506	15-04-24-721.221 B7301 Fraction 47.wiff	1	Q31612|1B73_HUMAN:Q95604|1C17_HUMAN
NRLFQENSVL	33.50	1218.6356	10	6.9	610.3293	29.04		15	2963	15-04-24-721.221 B7301 Fraction 36.wiff	4	O75787-2|RENR_HUMAN:O75787|RENR_HUMAN
SAYEVIKL	33.48	921.5171	8	-7.6	461.7623	29.27		15	2992	15-04-24-721.221 B7301 Fraction 36.wiff	3	P00338-4|LDHA_HUMAN:P00338|LDHA_HUMAN:P00338-3|LDHA_HUMAN
YRDWFSSQLTA	33.41	1372.6411	11	2.9	687.3298	25.15		22	4196	15-04-24-721.221 B7301 Fraction 43.wiff	10	O95864-3|FADS2_HUMAN:O95864-4|FADS2_HUMAN:O95864-2|FADS2_HUMAN:O95864|FADS2_HUMAN
GYVDDTQF	33.41	943.3923	8	-1.6	472.7027	26.47		3	2857	15-04-24-721.221 B7301 Fraction 24.wiff	4	Q31612|1B73_HUMAN:P30461|1B13_HUMAN:P30480|1B42_HUMAN:P30460|1B08_HUMAN:Q95604|1C17_HUMAN:Q07000|1C15_HUMAN:P30462|1B14_HUMAN:Q95365|1B38_HUMAN:P30475|1B39_HUMAN:Q29836|1B67_HUMAN:P18463|1B37_HUMAN:P13747|HLAE_HUMAN
FITVGYVD	33.41	912.4592	8	-11.9	457.2314	31.48		17	3206	15-04-24-721.221 B7301 Fraction 38.wiff	2	Q31612|1B73_HUMAN:P30461|1B13_HUMAN:Q04826|1B40_HUMAN:P03989|1B27_HUMAN:P30483|1B45_HUMAN
NRFAVPTYA	33.37	1037.5294	9	8.0	519.7761	13.99		19	2070	15-04-24-721.221 B7301 Fraction 40.wiff	3	Q13443|ADAM9_HUMAN
KTVKGPDGLTAFEATDNQAIKALLQ	33.28	2628.4121	25	5.0	658.1136	31.39		22	5361	15-04-24-721.221 B7301 Fraction 43.wiff	2	P58546|MTPN_HUMAN
VRFIEDELQIP	33.26	1357.7241	11	3.5	453.5836	36.56		14	3565	15-04-24-721.221 B7301 Fraction 35.wiff	36	P30520|PURA2_HUMAN
YRFSLSDGTLVAA	33.25	1398.7142	13	15.3	467.2525	24.63		21	4413	15-04-24-721.221 B7301 Fraction 42.wiff	6	Q15596|NCOA2_HUMAN
GEPRFITVGYVDD	33.21	1466.7041	13	0.1	734.3594	30.59		11	3061	15-04-24-721.221 B7301 Fraction 32.wiff	2	Q31612|1B73_HUMAN:P30461|1B13_HUMAN:Q04826|1B40_HUMAN:P03989|1B27_HUMAN:P30483|1B45_HUMAN
SRSPSISNMAA	33.18	1119.5342	11	1.0	560.7749	15.03		13	1818	15-04-24-721.221 B7301 Fraction 34.wiff	3	Q9H1A4|APC1_HUMAN
M(+42.01)(+15.99)VNPTVFFD	33.15	1126.5005	9	13.1	564.2649	39.17		19	5323	15-04-24-721.221 B7301 Fraction 40.wiff	3	P62937|PPIA_HUMAN	Acetylation (N-term); Oxidation (M)	M1:Acetylation (N-term):1000.00;M1:Oxidation (M):1000.00
HRAPVFHPP	33.14	1056.5616	9	6.3	353.1967	8.35		18	1142	15-04-24-721.221 B7301 Fraction 39.wiff	1	Q15652-3|JHD2C_HUMAN:Q15652|JHD2C_HUMAN:Q15652-2|JHD2C_HUMAN
LRLALFNPDVC(+119.00)WDR(+.98)	33.14	1836.8651	14	1.7	613.2967	34.07		24	5534	15-04-24-721.221 B7301 Fraction 45.wiff	1	O00483|NDUA4_HUMAN	Cysteinylation; Citrullination	C11:Cysteinylation:1000.00;R14:Citrullination:94.08
NRYPEPMTPDTMI	33.13	1563.7062	13	0.7	782.8609	29.49		10	2984	15-04-24-721.221 B7301 Fraction 31.wiff	3	O95278-7|EPM2A_HUMAN:O95278-8|EPM2A_HUMAN:O95278-2|EPM2A_HUMAN:O95278|EPM2A_HUMAN
NRATIPGPPM	33.06	1052.5437	10	-8.7	527.2745	18.78		16	2039	15-04-24-721.221 B7301 Fraction 37.wiff	2	Q8WXF1|PSPC1_HUMAN
YRFSLSDGTLVA	33.06	1327.6771	12	16.3	664.8566	24.14		20	4075	15-04-24-721.221 B7301 Fraction 41.wiff	6	Q15596|NCOA2_HUMAN
GEPRFITVGY	33.01	1137.5818	10	7.1	569.8022	28.68		16	2880	15-04-24-721.221 B7301 Fraction 37.wiff	3	Q31612|1B73_HUMAN:P30461|1B13_HUMAN:Q04826|1B40_HUMAN:P03989|1B27_HUMAN:P30483|1B45_HUMAN
QTQDTELVETRPAGD	33.00	1658.7748	15	-4.4	830.3910	16.73		3	2130	15-04-24-721.221 B7301 Fraction 24.wiff	2	Q31612|1B73_HUMAN:P30461|1B13_HUMAN:P30480|1B42_HUMAN:P30460|1B08_HUMAN:Q95604|1C17_HUMAN:Q07000|1C15_HUMAN:Q04826|1B40_HUMAN:P30462|1B14_HUMAN:Q95365|1B38_HUMAN:P30475|1B39_HUMAN:Q29836|1B67_HUMAN:P18463|1B37_HUMAN:P03989|1B27_HUMAN:P30483|1B45_HUMAN:P30466|1B18_HUMAN
NRWFNGQPIHA	32.98	1338.6581	11	2.2	447.2276	13.26		24	1863	15-04-24-721.221 B7301 Fraction 45.wiff	6	Q01081-4|U2AF1_HUMAN:Q01081-2|U2AF1_HUMAN:P0DN76|U2AF5_HUMAN:Q01081|U2AF1_HUMAN
NRFSALQQA	32.95	1033.5305	9	-4.2	517.7704	16.96		16	1854	15-04-24-721.221 B7301 Fraction 37.wiff	5	Q04637-4|IF4G1_HUMAN:Q04637-3|IF4G1_HUMAN:Q04637|IF4G1_HUMAN:Q04637-8|IF4G1_HUMAN:Q04637-9|IF4G1_HUMAN
NRLPAAGVGDM	32.89	1099.5444	11	1.6	550.7804	19.53		11	2143	15-04-24-721.221 B7301 Fraction 32.wiff	1	P62829|RL23_HUMAN
MRSPQMVSA	32.85	1005.4736	9	3.1	503.7456	14.73		14	1771	15-04-24-721.221 B7301 Fraction 35.wiff	14	P35222|CTNB1_HUMAN
NRLPIVSDDL	32.85	1140.6139	10	4.5	571.3168	29.45		11	2985	15-04-24-721.221 B7301 Fraction 32.wiff	7	Q9Y4A5-2|TRRAP_HUMAN:Q9Y4A5|TRRAP_HUMAN
QRNPFNIHP	32.81	1121.5730	9	-4.9	374.8631	12.14		21	1770	15-04-24-721.221 B7301 Fraction 42.wiff	2	Q99590|SCAFB_HUMAN:Q99590-2|SCAFB_HUMAN
Q(-17.03)RNPFNIHP	32.78	1104.5465	9	13.2	553.2878	17.73		21	2858	15-04-24-721.221 B7301 Fraction 42.wiff	10	Q99590|SCAFB_HUMAN:Q99590-2|SCAFB_HUMAN	Pyro-glu from Q	Q1:Pyro-glu from Q:1000.00
DRLKVFDGIPPP	32.76	1352.7451	12	5.9	451.9250	20.67		18	3522	15-04-24-721.221 B7301 Fraction 39.wiff	22	P40429|RL13A_HUMAN
NRFESVNQSLLF	32.74	1452.7361	12	14.5	727.3859	26.72		19	4262	15-04-24-721.221 B7301 Fraction 40.wiff	2	Q9ULI0-2|ATD2B_HUMAN:Q9ULI0|ATD2B_HUMAN
GKDYIALNEDLR	32.73	1405.7201	12	5.8	469.5833	21.87		9	2501	15-04-24-721.221 B7301 Fraction 30.wiff	3	Q31612|1B73_HUMAN:P30480|1B42_HUMAN:P30460|1B08_HUMAN:Q95604|1C17_HUMAN:Q07000|1C15_HUMAN:Q04826|1B40_HUMAN
GKDYLALNEDLR	32.73	1405.7201	12	5.8	469.5833	21.87		9	2501	15-04-24-721.221 B7301 Fraction 30.wiff	3
NRFSALQPPAP	32.73	1196.6301	11	17.7	599.3329	14.26		20	2038	15-04-24-721.221 B7301 Fraction 41.wiff	5	O43432-4|IF4G3_HUMAN:O43432|IF4G3_HUMAN:O43432-3|IF4G3_HUMAN
NRVNLIYGTISDG	32.72	1420.7310	13	10.1	711.3799	18.99		18	3247	15-04-24-721.221 B7301 Fraction 39.wiff	1	Q96BX8|MOB3A_HUMAN
SRFLQVNSA	32.70	1020.5352	9	6.4	511.2781	11.23		18	1628	15-04-24-721.221 B7301 Fraction 39.wiff	3	Q9BV10|ALG12_HUMAN
ARMPGSVIPPP	32.68	1120.6062	11	5.9	561.3137	12.87		18	2029	15-04-24-721.221 B7301 Fraction 39.wiff	17	Q86YP4-2|P66A_HUMAN:Q86YP4|P66A_HUMAN:Q86YP4-3|P66A_HUMAN
SRVAVVNQIA	32.66	1055.6088	10	-1.2	528.8110	16.93		15	1903	15-04-24-721.221 B7301 Fraction 36.wiff	14	Q01082-3|SPTB2_HUMAN:Q01082-2|SPTB2_HUMAN:Q01082|SPTB2_HUMAN
NRISWVGEAV	32.64	1129.5880	10	0.2	565.8014	28.48		15	2904	15-04-24-721.221 B7301 Fraction 36.wiff	3	P26358-2|DNMT1_HUMAN:P26358-3|DNMT1_HUMAN:P26358|DNMT1_HUMAN
SQPKIVKWDRDM	32.60	1501.7711	12	-3.8	501.5958	16.86		17	1792	15-04-24-721.221 B7301 Fraction 38.wiff	3	P61769|B2MG_HUMAN
GEDQTQDTELVETRPAGD	32.52	1959.8657	18	-0.5	654.2955	17.96		3	2263	15-04-24-721.221 B7301 Fraction 24.wiff	9	Q31612|1B73_HUMAN:P30461|1B13_HUMAN:P30480|1B42_HUMAN:P30460|1B08_HUMAN:Q95604|1C17_HUMAN:Q07000|1C15_HUMAN:Q04826|1B40_HUMAN:P30462|1B14_HUMAN:Q95365|1B38_HUMAN:P30475|1B39_HUMAN:Q29836|1B67_HUMAN:P18463|1B37_HUMAN:P03989|1B27_HUMAN:P30483|1B45_HUMAN:P30466|1B18_HUMAN
MRLMVAKEA	32.50	1047.5569	9	4.2	350.1944	9.67		18	1312	15-04-24-721.221 B7301 Fraction 39.wiff	7	P49458|SRP09_HUMAN
NRFSSELEQIEL	32.47	1463.7256	12	4.1	488.9178	36.98		9	3587	15-04-24-721.221 B7301 Fraction 30.wiff	9	Q96EY4|TMA16_HUMAN
ASLRIAAF	32.46	847.4916	8	4.8	424.7551	19.18		24	2984	15-04-24-721.221 B7301 Fraction 45.wiff	2	Q01970-2|PLCB3_HUMAN:Q01970|PLCB3_HUMAN
NRLNPGNYTA	32.46	1118.5469	10	0.9	560.2812	14.05		13	1697	15-04-24-721.221 B7301 Fraction 34.wiff	3	P08069|IGF1R_HUMAN
DIQMTQSPSSLSASVG	32.44	1606.7509	16	-1.0	804.3819	26.91		11	2808	15-04-24-721.221 B7301 Fraction 32.wiff	6	P01599|KV107_HUMAN:P04431|KV123_HUMAN:P01610|KV118_HUMAN:P01601|KV109_HUMAN:P01609|KV117_HUMAN:P01607|KV115_HUMAN:P01593|KV101_HUMAN:P80362|KV125_HUMAN:P01608|KV116_HUMAN:P01600|KV108_HUMAN:P01594|KV102_HUMAN:P04432|KV124_HUMAN
A(+42.01)SLSLAPVNIFKAGAD	32.41	1614.8617	16	6.6	808.4435	39.67		26	6801	15-04-24-721.221 B7301 Fraction 47.wiff	2	P78371|TCPB_HUMAN	Acetylation (N-term)	A1:Acetylation (N-term):1000.00
NEDLRSWTAA	32.41	1161.5414	10	3.6	581.7800	22.55		9	2567	15-04-24-721.221 B7301 Fraction 30.wiff	2	Q31612|1B73_HUMAN:P30480|1B42_HUMAN:P30460|1B08_HUMAN:Q95604|1C17_HUMAN:Q07000|1C15_HUMAN:Q04826|1B40_HUMAN
AGDRLVEV	32.38	857.4606	8	3.7	429.7392	17.45		4	1920	15-04-24-721.221 B7301 Fraction 25.wiff	9	Q15599-2|NHRF2_HUMAN:Q15599|NHRF2_HUMAN:O14745|NHRF1_HUMAN
VRAVPNPVINPYQPAPPSGY	32.37	2135.1162	20	-6.4	712.7081	18.90		24	2902	15-04-24-721.221 B7301 Fraction 45.wiff	1	P11940-2|PABP1_HUMAN:P11940|PABP1_HUMAN
VRLGLM(+15.99)PPPEP	32.36	1220.6587	11	10.3	611.3429	15.25		20	2188	15-04-24-721.221 B7301 Fraction 41.wiff	2	O43395|PRPF3_HUMAN	Oxidation (M)	M6:Oxidation (M):1000.00
NRQPTLHRP	32.35	1117.6105	9	-24.1	373.5351	9.64		17	1341	15-04-24-721.221 B7301 Fraction 38.wiff	5	O95602|RPA1_HUMAN
MRFLPTENEV	32.34	1234.6016	10	2.9	618.3099	28.70		14	3016	15-04-24-721.221 B7301 Fraction 35.wiff	2	Q96PY5|FMNL2_HUMAN:Q96PY5-3|FMNL2_HUMAN
MRIFEDYTV	32.33	1172.5536	9	6.7	587.2880	32.79		16	3308	15-04-24-721.221 B7301 Fraction 37.wiff	4	Q8IWA5-3|CTL2_HUMAN:Q8IWA5|CTL2_HUMAN:Q8IWA5-2|CTL2_HUMAN
GKDDGSSFKAALL	32.32	1307.6721	13	3.4	436.8994	23.04		13	2581	15-04-24-721.221 B7301 Fraction 34.wiff	5	P35251-2|RFC1_HUMAN:P35251|RFC1_HUMAN
TRFLASQSA	32.31	979.5087	9	-7.1	490.7581	14.17		16	1583	15-04-24-721.221 B7301 Fraction 37.wiff	2	Q8WXX7-2|AUTS2_HUMAN:Q8WXX7|AUTS2_HUMAN
NRLVQHDLQVA	32.30	1291.6997	11	0.9	646.8577	14.90		13	1799	15-04-24-721.221 B7301 Fraction 34.wiff	4	Q8IVM0|CCD50_HUMAN:Q8IVM0-2|CCD50_HUMAN
RFITVGYVD	32.29	1068.5603	9	0.9	535.2879	17.45		18	2995	15-04-24-721.221 B7301 Fraction 39.wiff	2	Q31612|1B73_HUMAN:P30461|1B13_HUMAN:Q04826|1B40_HUMAN:P03989|1B27_HUMAN:P30483|1B45_HUMAN
GEPRFITVGYV	32.25	1236.6503	11	9.3	619.3381	24.09		18	4026	15-04-24-721.221 B7301 Fraction 39.wiff	2	Q31612|1B73_HUMAN:P30461|1B13_HUMAN:Q04826|1B40_HUMAN:P03989|1B27_HUMAN:P30483|1B45_HUMAN
NRVGNESLNRAVA	32.25	1398.7328	13	3.4	467.2531	12.58		11	1552	15-04-24-721.221 B7301 Fraction 32.wiff	2	Q9GZS1|RPA49_HUMAN:Q9GZS1-2|RPA49_HUMAN
ISPEFFTVL	32.23	1051.5590	9	10.5	526.7923	42.57		21	6142	15-04-24-721.221 B7301 Fraction 42.wiff	3	Q9P2P5-2|HECW2_HUMAN:Q9P2P5|HECW2_HUMAN
MRMAAVPVAA	32.18	1015.5307	10	9.8	508.7776	12.61		20	1745	15-04-24-721.221 B7301 Fraction 41.wiff	3	Q9BWK5|MRI_HUMAN
SLFLTDLY	32.18	970.5011	8	9.0	486.2622	39.82		19	5358	15-04-24-721.221 B7301 Fraction 40.wiff	15	Q15019|SEPT2_HUMAN:Q15019-3|SEPT2_HUMAN:Q15019-2|SEPT2_HUMAN:Q16181-2|SEPT7_HUMAN:Q16181|SEPT7_HUMAN
ALNEDLRSW	32.14	1102.5406	9	1.7	552.2786	27.54		10	2850	15-04-24-721.221 B7301 Fraction 31.wiff	2	Q31612|1B73_HUMAN:P30480|1B42_HUMAN:P30460|1B08_HUMAN:Q95604|1C17_HUMAN:Q07000|1C15_HUMAN:Q04826|1B40_HUMAN
QRDPNSPLYSV	32.14	1274.6255	11	2.2	638.3214	21.52		10	2333	15-04-24-721.221 B7301 Fraction 31.wiff	2	Q9UMR2-2|DD19B_HUMAN:Q9UMR2-4|DD19B_HUMAN:Q9NUU7|DD19A_HUMAN:Q9UMR2|DD19B_HUMAN
NRYLGIVHP	32.13	1067.5876	9	-0.2	356.8698	11.29		21	1673	15-04-24-721.221 B7301 Fraction 42.wiff	1	Q96G91|P2Y11_HUMAN
ASYEVKEL	32.13	937.4756	8	-1.5	469.7444	17.86		4	1946	15-04-24-721.221 B7301 Fraction 25.wiff	1	O43252|PAPS1_HUMAN
NRYPEPMTPDTMIKL	32.12	1804.8851	15	9.4	602.6413	22.89		18	3850	15-04-24-721.221 B7301 Fraction 39.wiff	1	O95278-7|EPM2A_HUMAN:O95278-8|EPM2A_HUMAN:O95278-2|EPM2A_HUMAN:O95278|EPM2A_HUMAN
NRFSGWYDAD(+21.98)LSP	32.08	1548.6609	13	17.7	775.3514	33.70		15	3402	15-04-24-721.221 B7301 Fraction 36.wiff	1	P18669|PGAM1_HUMAN	Sodium adduct	D10:Sodium adduct:41.59
GEPRFITVGYVD	32.05	1351.6771	12	2.3	676.8474	30.22		14	3180	15-04-24-721.221 B7301 Fraction 35.wiff	4	Q31612|1B73_HUMAN:P30461|1B13_HUMAN:Q04826|1B40_HUMAN:P03989|1B27_HUMAN:P30483|1B45_HUMAN
AAGYLVPLL	32.02	915.5429	9	1.8	458.7796	38.65		23	6351	15-04-24-721.221 B7301 Fraction 44.wiff	3	Q13395|TARB1_HUMAN
SIPILASAL	32.02	883.5378	9	3.4	442.7777	35.10		22	5777	15-04-24-721.221 B7301 Fraction 43.wiff	2	Q9Y520-2|PRC2C_HUMAN:Q9Y520|PRC2C_HUMAN:Q9Y520-7|PRC2C_HUMAN:Q9Y520-5|PRC2C_HUMAN:Q9Y520-3|PRC2C_HUMAN:Q9Y520-6|PRC2C_HUMAN:Q9Y520-4|PRC2C_HUMAN
DRFTEPPAFGP	31.97	1232.5825	11	0.5	617.2988	27.42		11	2856	15-04-24-721.221 B7301 Fraction 32.wiff	7	P48454-2|PP2BC_HUMAN:P48454|PP2BC_HUMAN:P48454-3|PP2BC_HUMAN
DIQMTQSPSSLS	31.97	1292.5918	12	3.1	647.3052	22.51		8	2475	15-04-24-721.221 B7301 Fraction 29.wiff	3	P01599|KV107_HUMAN:P04431|KV123_HUMAN:P01610|KV118_HUMAN:P01601|KV109_HUMAN:P01609|KV117_HUMAN:P01607|KV115_HUMAN:P01593|KV101_HUMAN:P80362|KV125_HUMAN:P01608|KV116_HUMAN:P01600|KV108_HUMAN:P01594|KV102_HUMAN:P04432|KV124_HUMAN
NRFIGAVNN	31.91	1003.5199	9	-6.4	502.7640	14.99		16	1659	15-04-24-721.221 B7301 Fraction 37.wiff	3	Q9NPA3|M1IP1_HUMAN
MRLM(+15.99)VAKEA	31.89	1063.5518	9	0.3	355.5246	8.66		19	1162	15-04-24-721.221 B7301 Fraction 40.wiff	6	P49458|SRP09_HUMAN	Oxidation (M)	M4:Oxidation (M):77.24
NRIVLNGIDL	31.87	1125.6506	10	5.2	563.8355	25.38		18	4189	15-04-24-721.221 B7301 Fraction 39.wiff	1	O15294-2|OGT1_HUMAN:O15294-4|OGT1_HUMAN:O15294-3|OGT1_HUMAN:O15294|OGT1_HUMAN
MRLPVQTSP	31.83	1027.5485	9	9.5	514.7864	12.41		20	1712	15-04-24-721.221 B7301 Fraction 41.wiff	10	Q9BSE5|SPEB_HUMAN
NRYGMGTSVERAA	31.81	1410.6674	13	8.2	471.2336	13.42		11	1602	15-04-24-721.221 B7301 Fraction 32.wiff	2	P08559-3|ODPA_HUMAN:P08559|ODPA_HUMAN:P08559-2|ODPA_HUMAN:P08559-4|ODPA_HUMAN
AAVPSGASTGIYEALEL	31.79	1647.8354	17	-2.5	824.9230	42.77		13	3973	15-04-24-721.221 B7301 Fraction 34.wiff	5	P06733|ENOA_HUMAN
VLYSLDLY	31.74	984.5168	8	8.4	493.2698	32.85		19	4902	15-04-24-721.221 B7301 Fraction 40.wiff	2	Q7L576-2|CYFP1_HUMAN:Q7L576|CYFP1_HUMAN
M(+42.01)M(+15.99)PTPVILLKEGTD	31.74	1601.8044	14	23.4	801.9282	31.36		20	5038	15-04-24-721.221 B7301 Fraction 41.wiff	1	Q99832|TCPH_HUMAN	Acetylation (N-term); Oxidation (M)	M1:Acetylation (N-term):1000.00;M2:Oxidation (M):1000.00
NRVGQILHP	31.72	1032.5829	9	-34.0	345.1899	15.43		17	1676	15-04-24-721.221 B7301 Fraction 38.wiff	3	P08397-4|HEM3_HUMAN:P08397-3|HEM3_HUMAN:P08397-2|HEM3_HUMAN:P08397|HEM3_HUMAN
NRLLYNSPEYEA	31.69	1467.6993	12	1.7	734.8582	21.74		10	2362	15-04-24-721.221 B7301 Fraction 31.wiff	2	Q7Z2Z1-2|TICRR_HUMAN:Q7Z2Z1|TICRR_HUMAN
AAFVLPIL	31.67	842.5266	8	7.4	422.2737	45.53		26	7342	15-04-24-721.221 B7301 Fraction 47.wiff	1	Q9Y6V7|DDX49_HUMAN
TSYNLARL	31.64	936.5029	8	-6.2	469.2558	23.68		17	2510	15-04-24-721.221 B7301 Fraction 38.wiff	2	Q6PD62|CTR9_HUMAN
NRIMALFDV	31.64	1077.5641	9	3.3	539.7911	33.27		24	5442	15-04-24-721.221 B7301 Fraction 45.wiff	6	Q14204|DYHC1_HUMAN
VRFSTHESA	31.63	1032.4988	9	4.7	345.1751	10.69		10	1452	15-04-24-721.221 B7301 Fraction 31.wiff	3	Q01085|TIAR_HUMAN:Q01085-2|TIAR_HUMAN
SGAYLIPLL	31.63	945.5535	9	3.0	473.7854	43.76		24	6386	15-04-24-721.221 B7301 Fraction 45.wiff	13	P26196|DDX6_HUMAN
GTSAPLLPLL	31.63	980.5906	10	5.7	491.3054	40.95		23	6510	15-04-24-721.221 B7301 Fraction 44.wiff	3	O95714|HERC2_HUMAN
NRWFNGQPIHAELSP	31.62	1764.8695	15	16.5	589.3068	18.85		20	3057	15-04-24-721.221 B7301 Fraction 41.wiff	1	Q01081-4|U2AF1_HUMAN:Q01081-2|U2AF1_HUMAN:P0DN76|U2AF5_HUMAN:Q01081|U2AF1_HUMAN
MRFLPSYQA	31.61	1111.5485	9	4.3	556.7839	17.90		26	2422	15-04-24-721.221 B7301 Fraction 47.wiff	3	P20933|ASPG_HUMAN
SSFVLPKL	31.51	889.5273	8	-1.0	445.7705	25.71		25	4344	15-04-24-721.221 B7301 Fraction 46.wiff	7	Q8WYP3|RIN2_HUMAN:Q8WYP3-2|RIN2_HUMAN
GSHSMRYFHTSVSRPG	31.51	1804.8428	16	6.3	452.2208	8.13		25	1240	15-04-24-721.221 B7301 Fraction 46.wiff	1	Q31612|1B73_HUMAN:Q04826|1B40_HUMAN:P18463|1B37_HUMAN:P03989|1B27_HUMAN:P30466|1B18_HUMAN
AAAYLQHL	31.50	885.4708	8	-13.3	443.7368	22.68		15	2392	15-04-24-721.221 B7301 Fraction 36.wiff	5	Q9UQB3-2|CTND2_HUMAN:Q9UQB3|CTND2_HUMAN
SAWGVIM(+15.99)L	31.49	891.4524	8	4.1	446.7353	35.43		23	6074	15-04-24-721.221 B7301 Fraction 44.wiff	2	Q6P5S7|RNK_HUMAN	Oxidation (M)	M7:Oxidation (M):1000.00
DAPRAVFPSIV	31.48	1170.6396	11	9.8	586.3328	25.72		19	4124	15-04-24-721.221 B7301 Fraction 40.wiff	2	P63261|ACTG_HUMAN
NRVVDLM(+15.99)AHMA	31.46	1271.6115	11	8.5	424.8813	10.31		20	1433	15-04-24-721.221 B7301 Fraction 41.wiff	1	P04406|G3P_HUMAN	Oxidation (M)	M7:Oxidation (M):53.53
ERFNERNPP	31.46	1157.5577	9	1.4	386.8604	11.15		4	1498	15-04-24-721.221 B7301 Fraction 25.wiff	2	O60942-3|MCE1_HUMAN:O60942-4|MCE1_HUMAN:O60942-2|MCE1_HUMAN:O60942|MCE1_HUMAN
NRLLW(+15.99)NPDI	31.46	1155.6036	9	8.1	578.8138	21.18		19	3391	15-04-24-721.221 B7301 Fraction 40.wiff	1	Q8IZT6|ASPM_HUMAN	Oxidation (HW)	W5:Oxidation (HW):1000.00
DRLKEKMVVEF	31.44	1392.7435	11	1.1	697.3798	22.23		14	2502	15-04-24-721.221 B7301 Fraction 35.wiff	2	P61421|VA0D1_HUMAN
NRHMSLLTA	31.41	1041.5389	9	12.2	521.7831	10.34		20	1437	15-04-24-721.221 B7301 Fraction 41.wiff	4	Q14203-5|DCTN1_HUMAN:Q14203-2|DCTN1_HUMAN:Q14203-3|DCTN1_HUMAN:Q14203-4|DCTN1_HUMAN:Q14203-6|DCTN1_HUMAN:Q14203|DCTN1_HUMAN
NRLFQENSV	31.41	1105.5516	9	1.6	553.7840	20.51		11	2232	15-04-24-721.221 B7301 Fraction 32.wiff	6	O75787-2|RENR_HUMAN:O75787|RENR_HUMAN
NRFSALQQAVPTE	31.40	1459.7419	13	13.4	730.8880	24.02		15	2533	15-04-24-721.221 B7301 Fraction 36.wiff	3	Q04637-4|IF4G1_HUMAN:Q04637-3|IF4G1_HUMAN:Q04637|IF4G1_HUMAN:Q04637-8|IF4G1_HUMAN:Q04637-9|IF4G1_HUMAN
NRIKLYSESL	31.40	1221.6718	10	2.8	611.8448	12.36		18	1911	15-04-24-721.221 B7301 Fraction 39.wiff	3	P50395-2|GDIB_HUMAN:P50395|GDIB_HUMAN:P31150|GDIA_HUMAN
SFIKDYPVVSIED	31.34	1510.7555	13	-0.3	756.3848	32.40		13	3309	15-04-24-721.221 B7301 Fraction 34.wiff	3	P06733|ENOA_HUMAN
VSRPGRGEPRFITVGYVDDTQFVRFD	31.33	3012.5205	26	6.6	754.1424	24.16		24	4295	15-04-24-721.221 B7301 Fraction 45.wiff	2	Q31612|1B73_HUMAN
PRFITVGYVD	31.29	1165.6132	10	2.1	583.8151	19.62		22	3029	15-04-24-721.221 B7301 Fraction 43.wiff	2	Q31612|1B73_HUMAN:P30461|1B13_HUMAN:Q04826|1B40_HUMAN:P03989|1B27_HUMAN:P30483|1B45_HUMAN
NRFSTPEQA	31.27	1048.4938	9	-1.1	525.2536	12.79		4	1643	15-04-24-721.221 B7301 Fraction 25.wiff	1	P14866-2|HNRPL_HUMAN:P14866|HNRPL_HUMAN
YQFPGFPAA	31.26	996.4705	9	9.3	499.2471	29.98		21	5175	15-04-24-721.221 B7301 Fraction 42.wiff	4	Q96DH6|MSI2H_HUMAN
NRLNLEAINYM(+15.99)AA	31.25	1507.7452	13	19.5	754.8946	17.80		20	2794	15-04-24-721.221 B7301 Fraction 41.wiff	3	P09382|LEG1_HUMAN	Oxidation (M)	M11:Oxidation (M):1000.00
AAFVIAYI	31.23	866.4902	8	1.2	434.2529	38.63		23	6350	15-04-24-721.221 B7301 Fraction 44.wiff	4	Q8WUJ0|STYX_HUMAN
M(+15.99)RFYFQDKA	31.21	1220.5648	9	4.5	407.8640	11.04		24	1612	15-04-24-721.221 B7301 Fraction 45.wiff	2	P55196-1|AFAD_HUMAN:P55196|AFAD_HUMAN:P55196-5|AFAD_HUMAN:P55196-2|AFAD_HUMAN:P55196-6|AFAD_HUMAN:P55196-3|AFAD_HUMAN	Oxidation (M)	M1:Oxidation (M):1000.00
PHFIIQIPEKD	31.21	1335.7186	11	6.0	446.2495	18.75		19	3030	15-04-24-721.221 B7301 Fraction 40.wiff	1	Q06033-2|ITIH3_HUMAN:Q06033|ITIH3_HUMAN
NRSAMPFTA	31.20	993.4702	9	3.3	497.7440	12.46		18	1937	15-04-24-721.221 B7301 Fraction 39.wiff	2	O00151|PDLI1_HUMAN
VRSSLISMQGP	31.19	1173.6176	11	12.7	587.8235	14.00		21	2094	15-04-24-721.221 B7301 Fraction 42.wiff	2	Q8TE82|S3TC1_HUMAN
GLMTTVHAITATQKTVD	31.19	1785.9294	17	-0.2	596.3170	16.35		23	2438	15-04-24-721.221 B7301 Fraction 44.wiff	1	P04406|G3P_HUMAN
TELVETRPAGD	31.15	1186.5830	11	-0.3	594.2986	15.17		3	1935	15-04-24-721.221 B7301 Fraction 24.wiff	6	Q31612|1B73_HUMAN:P30461|1B13_HUMAN:P30480|1B42_HUMAN:P30460|1B08_HUMAN:Q95604|1C17_HUMAN:Q07000|1C15_HUMAN:Q04826|1B40_HUMAN:P30462|1B14_HUMAN:Q95365|1B38_HUMAN:P30475|1B39_HUMAN:Q29836|1B67_HUMAN:P18463|1B37_HUMAN:P03989|1B27_HUMAN:P30483|1B45_HUMAN:P30466|1B18_HUMAN:P13747|HLAE_HUMAN
NRHLVDETMDP	31.14	1325.6034	11	-2.0	663.8077	15.92		3	2041	15-04-24-721.221 B7301 Fraction 24.wiff	10	Q5SRE5|NU188_HUMAN
NRMVNIFTDLY	31.12	1384.6809	11	3.1	693.3499	34.68		24	5601	15-04-24-721.221 B7301 Fraction 45.wiff	2	Q14202-2|ZMYM3_HUMAN:Q14202|ZMYM3_HUMAN
VFDAYVLPKL	31.11	1163.6589	10	7.1	582.8409	30.67		26	4561	15-04-24-721.221 B7301 Fraction 47.wiff	2	P62854|RS26_HUMAN
IQRTPKIQVYS	31.09	1331.7561	11	2.5	666.8870	9.42		25	1401	15-04-24-721.221 B7301 Fraction 46.wiff	2	P61769|B2MG_HUMAN
TRLPQYYIV	31.08	1151.6339	9	2.3	576.8256	21.25		22	3288	15-04-24-721.221 B7301 Fraction 43.wiff	1	O60244|MED14_HUMAN
NAFLPLGY	31.03	893.4647	8	5.4	447.7420	32.45		21	5458	15-04-24-721.221 B7301 Fraction 42.wiff	3	O75182-2|SIN3B_HUMAN:O75182|SIN3B_HUMAN:O75182-3|SIN3B_HUMAN
GSYLISIKY	31.03	1042.5698	9	-2.8	522.2907	22.14		26	3125	15-04-24-721.221 B7301 Fraction 47.wiff	2	P21333-2|FLNA_HUMAN:P21333|FLNA_HUMAN
N(+.98)GTGKSGAYLIPLL	31.03	1403.7660	14	2.4	702.8920	39.19		22	6186	15-04-24-721.221 B7301 Fraction 43.wiff	3	P26196|DDX6_HUMAN	Deamidation (NQ)	N1:Deamidation (NQ):1000.00
IRFPQSGAP	31.02	971.5188	9	5.6	486.7694	11.62		20	1629	15-04-24-721.221 B7301 Fraction 41.wiff	4	Q00341|VIGLN_HUMAN:Q00341-2|VIGLN_HUMAN
NRLNLEAINYM	30.99	1349.6761	11	9.4	675.8517	24.55		18	4086	15-04-24-721.221 B7301 Fraction 39.wiff	3	P09382|LEG1_HUMAN
NRVWSISQEP	30.99	1214.6044	10	2.2	608.3108	22.35		14	2512	15-04-24-721.221 B7301 Fraction 35.wiff	10	Q14142-4|TRI14_HUMAN:Q14142-2|TRI14_HUMAN:Q14142-3|TRI14_HUMAN:Q14142|TRI14_HUMAN
VRLLILDEV	30.98	1068.6543	9	10.4	535.3400	33.19		19	4926	15-04-24-721.221 B7301 Fraction 40.wiff	4	Q8N3C0-4|ASCC3_HUMAN:Q8N3C0|ASCC3_HUMAN
LRFLQKEEQ	30.97	1189.6455	9	6.1	397.5582	9.69		18	1315	15-04-24-721.221 B7301 Fraction 39.wiff	1	Q9H2G2-2|SLK_HUMAN:Q9H2G2|SLK_HUMAN
ATPLSTLSL	30.97	901.5120	9	4.6	451.7654	28.77		19	4534	15-04-24-721.221 B7301 Fraction 40.wiff	1	O60341|KDM1A_HUMAN:O60341-2|KDM1A_HUMAN
A(+42.01)SLSLAPVNIFKAGADEERAETA	30.95	2401.2124	23	21.2	801.4283	36.86		19	5183	15-04-24-721.221 B7301 Fraction 40.wiff	1	P78371|TCPB_HUMAN	Acetylation (N-term)	A1:Acetylation (N-term):1000.00
VSRPGRGEPRFITVGYVDDTQ	30.94	2348.1873	21	14.6	588.0627	14.14		20	2013	15-04-24-721.221 B7301 Fraction 41.wiff	6	Q31612|1B73_HUMAN
AGFTITKL	30.94	849.4960	8	2.8	425.7564	20.69		22	3164	15-04-24-721.221 B7301 Fraction 43.wiff	3	Q9Y5B8-2|NDK7_HUMAN:Q9Y5B8|NDK7_HUMAN
NRSVQVVNLDP	30.89	1239.6571	11	2.5	414.2274	22.59		12	2472	15-04-24-721.221 B7301 Fraction 33.wiff	23	Q9UHW5|GPN3_HUMAN:Q9UHW5-2|GPN3_HUMAN:Q9UHW5-3|GPN3_HUMAN
MRFTVDQTQTP	30.88	1322.6289	11	0.4	662.3220	20.31		14	2308	15-04-24-721.221 B7301 Fraction 35.wiff	1	O75122|CLAP2_HUMAN:O75122-3|CLAP2_HUMAN
AAFTLPAL	30.87	802.4589	8	5.5	402.2389	35.37		21	5696	15-04-24-721.221 B7301 Fraction 42.wiff	2	Q5SXM2|SNPC4_HUMAN
NRFGMDKIYE	30.87	1271.5968	10	5.7	424.8753	19.22		14	2200	15-04-24-721.221 B7301 Fraction 35.wiff	6	P46777|RL5_HUMAN
Q(-17.03)RFFETRMNEA	30.86	1410.6350	11	17.4	706.3370	26.09		16	2656	15-04-24-721.221 B7301 Fraction 37.wiff	2	Q13263-2|TIF1B_HUMAN:Q13263|TIF1B_HUMAN	Pyro-glu from Q	Q1:Pyro-glu from Q:1000.00
SPEDLERLLPHKVFEG	30.85	1864.9683	16	9.6	622.6693	25.67		18	4221	15-04-24-721.221 B7301 Fraction 39.wiff	3	P06744|G6PI_HUMAN:P06744-2|G6PI_HUMAN
NRFSGWYDADLSPAGHE(+21.98)EAK	30.82	2270.9956	20	-3.4	758.0032	25.19		12	2683	15-04-24-721.221 B7301 Fraction 33.wiff	1	P18669|PGAM1_HUMAN	Sodium adduct	E17:Sodium adduct:9.34
FSYKLEYL	30.78	1061.5433	8	10.7	531.7846	25.65		20	4331	15-04-24-721.221 B7301 Fraction 41.wiff	1	Q9BQS8-3|FYCO1_HUMAN:Q9BQS8-2|FYCO1_HUMAN:Q9BQS8|FYCO1_HUMAN:Q9BQS8-4|FYCO1_HUMAN
NRWFNGQPIHAELSPVTD	30.77	2080.0127	18	7.3	694.3499	20.32		18	3479	15-04-24-721.221 B7301 Fraction 39.wiff	1	Q01081-4|U2AF1_HUMAN:Q01081-2|U2AF1_HUMAN:P0DN76|U2AF5_HUMAN:Q01081|U2AF1_HUMAN
NRFIGAVNNM(+15.99)DQT	30.76	1494.6885	13	-4.3	748.3483	15.67		14	1865	15-04-24-721.221 B7301 Fraction 35.wiff	1	Q9NPA3|M1IP1_HUMAN	Oxidation (M)	M10:Oxidation (M):1000.00
LEHKGPVFAPP	30.69	1190.6448	11	5.6	596.3330	18.21		15	2018	15-04-24-721.221 B7301 Fraction 36.wiff	4	P11387|TOP1_HUMAN
ITVGYVDDTQF	30.69	1256.5924	11	4.0	629.3060	33.69		9	3386	15-04-24-721.221 B7301 Fraction 30.wiff	2	Q31612|1B73_HUMAN:P30461|1B13_HUMAN
GYVDDTQFVR	30.63	1198.5618	10	3.1	600.2900	22.18		8	2445	15-04-24-721.221 B7301 Fraction 29.wiff	3	Q31612|1B73_HUMAN:P30461|1B13_HUMAN:P30480|1B42_HUMAN:P30460|1B08_HUMAN:Q95604|1C17_HUMAN:Q07000|1C15_HUMAN:P30462|1B14_HUMAN:Q95365|1B38_HUMAN:P30475|1B39_HUMAN:Q29836|1B67_HUMAN:P18463|1B37_HUMAN:P13747|HLAE_HUMAN
SRFSGGFGA	30.63	884.4140	9	-9.7	443.2100	16.79		16	1832	15-04-24-721.221 B7301 Fraction 37.wiff	2	O00571-2|DDX3X_HUMAN:O00571|DDX3X_HUMAN
GSFPLPQL	30.63	857.4647	8	10.1	429.7439	32.44		20	5161	15-04-24-721.221 B7301 Fraction 41.wiff	3	Q5JSZ5|PRC2B_HUMAN
KVSHVSTGGGASLELLEGKVLPGVDALSNI	30.62	2946.6025	30	6.2	737.6625	36.19		22	5909	15-04-24-721.221 B7301 Fraction 43.wiff	1	P00558|PGK1_HUMAN
NRIDLSRVP	30.57	1068.6040	9	-28.5	357.1985	18.24		16	1970	15-04-24-721.221 B7301 Fraction 37.wiff	4	Q9NRW7-2|VPS45_HUMAN:Q9NRW7|VPS45_HUMAN
NRAPNTAEL	30.54	984.4988	9	1.4	493.2574	13.12		4	1668	15-04-24-721.221 B7301 Fraction 25.wiff	5	Q04206-2|TF65_HUMAN:Q04206-3|TF65_HUMAN:Q04206-4|TF65_HUMAN:Q04206|TF65_HUMAN
VSYKIIGV	30.53	877.5273	8	3.0	439.7722	16.70		23	2515	15-04-24-721.221 B7301 Fraction 44.wiff	2	Q93009-3|UBP7_HUMAN:Q93009|UBP7_HUMAN
TRIAAQGFTVAA	30.45	1204.6564	12	14.6	603.3442	13.56		20	1906	15-04-24-721.221 B7301 Fraction 41.wiff	4	Q9BW72|HIG2A_HUMAN
NRLLSTITEP	30.44	1142.6295	10	5.2	572.3250	24.83		16	2558	15-04-24-721.221 B7301 Fraction 37.wiff	8	Q8TCU6-2|PREX1_HUMAN:Q8TCU6-3|PREX1_HUMAN:Q8TCU6|PREX1_HUMAN
NRSHIVKLP	30.40	1062.6298	9	1.6	355.2178	8.36		24	1257	15-04-24-721.221 B7301 Fraction 45.wiff	1	Q2NL67-2|PARP6_HUMAN:Q2NL67|PARP6_HUMAN:Q8N3A8-2|PARP8_HUMAN:Q8N3A8|PARP8_HUMAN
NRLNLEAINY	30.39	1218.6356	10	7.7	610.3298	28.58		15	2917	15-04-24-721.221 B7301 Fraction 36.wiff	2	P09382|LEG1_HUMAN
QRFWESNSA	30.38	1123.5046	9	3.1	562.7614	18.06		14	2089	15-04-24-721.221 B7301 Fraction 35.wiff	3	Q5JTH9-2|RRP12_HUMAN:Q5JTH9-3|RRP12_HUMAN:Q5JTH9|RRP12_HUMAN
VRFGGEHVP	30.35	996.5141	9	4.2	333.1800	15.79		12	1872	15-04-24-721.221 B7301 Fraction 33.wiff	13	P21333-2|FLNA_HUMAN:P21333|FLNA_HUMAN
NRFIFSHDL	30.34	1147.5774	9	12.2	574.8030	16.93		20	2586	15-04-24-721.221 B7301 Fraction 41.wiff	2	Q9BRR6-2|ADPGK_HUMAN:Q9BRR6|ADPGK_HUMAN
GQFTLRDMY	30.34	1129.5226	9	3.7	565.7706	30.20		16	3041	15-04-24-721.221 B7301 Fraction 37.wiff	3	P61011-2|SRP54_HUMAN:P61011|SRP54_HUMAN
DRFKEPPAYGP	30.34	1275.6248	11	1.5	638.8206	15.48		9	1887	15-04-24-721.221 B7301 Fraction 30.wiff	6	Q08209-5|PP2BA_HUMAN:Q08209-3|PP2BA_HUMAN:Q08209-2|PP2BA_HUMAN:Q08209|PP2BA_HUMAN
NRFGMDKIYEGQVEV	30.33	1783.8563	15	3.5	595.6281	27.37		14	2919	15-04-24-721.221 B7301 Fraction 35.wiff	2	P46777|RL5_HUMAN
LRQLPEPLISF	30.33	1311.7550	11	2.4	656.8864	31.72		23	5687	15-04-24-721.221 B7301 Fraction 44.wiff	3	Q92619|HMHA1_HUMAN:Q92619-2|HMHA1_HUMAN
NRLPAAGVGDM(+15.99)	30.33	1115.5393	11	1.6	558.7778	13.69		11	1622	15-04-24-721.221 B7301 Fraction 32.wiff	1	P62829|RL23_HUMAN	Oxidation (M)	M11:Oxidation (M):1000.00
LFSVSQY	30.30	842.4174	7	5.0	422.2181	18.87		20	3065	15-04-24-721.221 B7301 Fraction 41.wiff	2	Q2TAZ0|ATG2A_HUMAN:Q2TAZ0-3|ATG2A_HUMAN
DSAMSLIQA	30.29	934.4430	9	2.5	468.2299	30.78		10	3063	15-04-24-721.221 B7301 Fraction 31.wiff	3	P35221|CTNA1_HUMAN:P35221-2|CTNA1_HUMAN:P35221-3|CTNA1_HUMAN
NQFPGFKEV	30.27	1064.5291	9	1.8	533.2728	26.07		14	2834	15-04-24-721.221 B7301 Fraction 35.wiff	28	P09012|SNRPA_HUMAN:P08579|RU2B_HUMAN
NRISGETIFVTAP	30.26	1403.7408	13	16.2	702.8890	28.89		16	2904	15-04-24-721.221 B7301 Fraction 37.wiff	4	Q00610-2|CLH1_HUMAN:Q00610|CLH1_HUMAN
VRLKNYYEV	30.26	1182.6396	9	4.7	592.3299	11.04		18	1588	15-04-24-721.221 B7301 Fraction 39.wiff	1	O43663-3|PRC1_HUMAN:O43663-2|PRC1_HUMAN:O43663-4|PRC1_HUMAN:O43663|PRC1_HUMAN
AAVLMARL	30.24	843.5000	8	1.1	422.7578	17.53		24	2648	15-04-24-721.221 B7301 Fraction 45.wiff	2	Q15437|SC23B_HUMAN
DRVYINYYDMNA	30.15	1535.6715	12	-4.5	768.8395	30.11		12	3048	15-04-24-721.221 B7301 Fraction 33.wiff	3	P14174|MIF_HUMAN
KAILLPDL	30.14	881.5586	8	6.4	441.7894	25.77		18	4230	15-04-24-721.221 B7301 Fraction 39.wiff	4	Q8WYP5|ELYS_HUMAN:Q8WYP5-3|ELYS_HUMAN:Q8WYP5-2|ELYS_HUMAN
DRFKEPPAFGP	30.13	1259.6298	11	-0.3	630.8220	21.31		12	2336	15-04-24-721.221 B7301 Fraction 33.wiff	9	P16298-3|PP2BB_HUMAN:P16298|PP2BB_HUMAN:P16298-4|PP2BB_HUMAN
VRYYETHNV	30.12	1179.5673	9	1.3	394.1969	12.05		9	1579	15-04-24-721.221 B7301 Fraction 30.wiff	3	Q13823|NOG2_HUMAN
NRYHVPVVVV	30.10	1180.6716	10	14.2	591.3515	14.59		20	2090	15-04-24-721.221 B7301 Fraction 41.wiff	1	P04844-2|RPN2_HUMAN:P04844|RPN2_HUMAN
AAYVQPFL	30.09	907.4803	8	7.6	454.7509	27.61		18	4426	15-04-24-721.221 B7301 Fraction 39.wiff	2	Q9C0J9|BHE41_HUMAN
VAYKFPEL	30.09	965.5222	8	6.9	483.7717	23.98		18	4008	15-04-24-721.221 B7301 Fraction 39.wiff	2	Q8IWV8-4|UBR2_HUMAN:Q8IWV8|UBR2_HUMAN
SAFTLTNL	30.04	865.4545	8	-13.0	433.7289	36.15		16	3507	15-04-24-721.221 B7301 Fraction 37.wiff	3	O75387|LAT3_HUMAN:O75387-2|LAT3_HUMAN
S(+42.01)KPHSEAGTAFIQTQQLHAAMAD	30.02	2480.1753	23	25.3	827.7533	25.87		15	2682	15-04-24-721.221 B7301 Fraction 36.wiff	2	P14618-2|KPYM_HUMAN:P14618|KPYM_HUMAN	Acetylation (N-term)	S1:Acetylation (N-term):1000.00
SAFLLQNL	30.01	904.5018	8	8.6	453.2621	35.84		21	5738	15-04-24-721.221 B7301 Fraction 42.wiff	3	Q9NZL4|HPBP1_HUMAN:Q9NZL4-3|HPBP1_HUMAN
DTQFVRFD	29.99	1026.4771	8	1.5	514.2466	25.97		10	2739	15-04-24-721.221 B7301 Fraction 31.wiff	5	Q31612|1B73_HUMAN:P30461|1B13_HUMAN:P30480|1B42_HUMAN:P30460|1B08_HUMAN:Q95604|1C17_HUMAN:Q07000|1C15_HUMAN:P30462|1B14_HUMAN:Q95365|1B38_HUMAN:P30475|1B39_HUMAN:Q29836|1B67_HUMAN:P18463|1B37_HUMAN:P13747|HLAE_HUMAN
NRYVGFGNTPPP	29.99	1317.6465	12	14.2	659.8398	20.22		17	2143	15-04-24-721.221 B7301 Fraction 38.wiff	2	Q8N6T3-4|ARFG1_HUMAN:Q8N6T3-5|ARFG1_HUMAN:Q8N6T3-3|ARFG1_HUMAN:Q8N6T3|ARFG1_HUMAN:Q8N6T3-2|ARFG1_HUMAN
IRFGGKAKEYSP	29.98	1351.7247	12	2.0	451.5831	8.45		24	1268	15-04-24-721.221 B7301 Fraction 45.wiff	5	P53701|CCHL_HUMAN
Q(-17.03)RFMSGEKLVA	29.94	1247.6332	11	10.4	624.8303	16.57		18	2839	15-04-24-721.221 B7301 Fraction 39.wiff	1	Q9Y2G9|SBNO2_HUMAN:Q9Y2G9-3|SBNO2_HUMAN	Pyro-glu from Q	Q1:Pyro-glu from Q:1000.00
SSYMILAM	29.94	914.4242	8	10.3	458.2241	32.72		20	5184	15-04-24-721.221 B7301 Fraction 41.wiff	3	P30518-2|V2R_HUMAN:P30518|V2R_HUMAN
SRFLEGVRNVA	29.89	1246.6782	11	17.1	624.3571	11.46		20	1612	15-04-24-721.221 B7301 Fraction 41.wiff	2	P05388|RLA0_HUMAN
TRIQDLNRIFPLSED	29.89	1815.9479	15	14.4	606.3320	26.59		21	4728	15-04-24-721.221 B7301 Fraction 42.wiff	1	P10124|SRGN_HUMAN
TRSELKFSP	29.88	1063.5662	9	-28.2	355.5193	15.94		16	1749	15-04-24-721.221 B7301 Fraction 37.wiff	8	P20273-2|CD22_HUMAN:P20273-5|CD22_HUMAN:P20273-3|CD22_HUMAN:P20273|CD22_HUMAN
NRRGGPPFAFVEFEDPRD	29.85	2105.0078	18	10.1	527.2645	22.60		19	3592	15-04-24-721.221 B7301 Fraction 40.wiff	1	Q07955-2|SRSF1_HUMAN:Q07955-3|SRSF1_HUMAN:Q07955|SRSF1_HUMAN
NRHNLKYYV	29.84	1205.6305	9	1.9	402.8849	8.65		25	1306	15-04-24-721.221 B7301 Fraction 46.wiff	2	P54132|BLM_HUMAN
GSYLAEFL	29.84	898.4436	8	-10.7	450.2243	46.51		15	4386	15-04-24-721.221 B7301 Fraction 36.wiff	5	O60547-2|GMDS_HUMAN:O60547|GMDS_HUMAN
SAFSLAVM(+15.99)	29.82	840.4052	8	3.6	421.2114	19.41		19	3127	15-04-24-721.221 B7301 Fraction 40.wiff	3	Q96J92|WNK4_HUMAN	Oxidation (M)	M8:Oxidation (M):1000.00
M(+42.01)FLVNSF	29.71	898.4258	7	3.0	450.2216	59.31		26	8262	15-04-24-721.221 B7301 Fraction 47.wiff	1	P04632|CPNS1_HUMAN	Acetylation (N-term)	M1:Acetylation (N-term):1000.00
NRAPVAIGV	29.68	895.5239	9	-13.7	448.7631	18.32		16	1985	15-04-24-721.221 B7301 Fraction 37.wiff	3	P41214-2|EIF2D_HUMAN:P41214|EIF2D_HUMAN
DLGVFIPAPM(+15.99)	29.68	1074.5420	10	12.9	538.2852	28.98		19	4550	15-04-24-721.221 B7301 Fraction 40.wiff	3	P78344-2|IF4G2_HUMAN:P78344|IF4G2_HUMAN	Oxidation (M)	M10:Oxidation (M):1000.00
NRHYYSITI	29.60	1165.5880	9	13.0	583.8088	13.80		20	1961	15-04-24-721.221 B7301 Fraction 41.wiff	2	O00487|PSDE_HUMAN
AAYLLVSL	29.59	848.5007	8	5.1	425.2598	36.29		23	6165	15-04-24-721.221 B7301 Fraction 44.wiff	2	Q70CQ2-3|UBP34_HUMAN:Q70CQ2-2|UBP34_HUMAN:Q70CQ2|UBP34_HUMAN
IRLPSAQTP	29.58	981.5607	9	10.1	491.7926	11.19		20	1578	15-04-24-721.221 B7301 Fraction 41.wiff	3	Q9Y520-2|PRC2C_HUMAN:Q9Y520|PRC2C_HUMAN:Q9Y520-7|PRC2C_HUMAN:Q9Y520-5|PRC2C_HUMAN:Q9Y520-3|PRC2C_HUMAN:Q9Y520-6|PRC2C_HUMAN:Q9Y520-4|PRC2C_HUMAN
KAFDITYV	29.57	955.5015	8	-6.5	478.7549	29.13		15	2975	15-04-24-721.221 B7301 Fraction 36.wiff	2	P11047|LAMC1_HUMAN
TQFVRFD	29.57	911.4501	7	-12.5	456.7266	23.31		15	2461	15-04-24-721.221 B7301 Fraction 36.wiff	3	Q31612|1B73_HUMAN:P30461|1B13_HUMAN:P30480|1B42_HUMAN:P30460|1B08_HUMAN:Q95604|1C17_HUMAN:Q07000|1C15_HUMAN:P30462|1B14_HUMAN:Q95365|1B38_HUMAN:P30475|1B39_HUMAN:Q29836|1B67_HUMAN:P18463|1B37_HUMAN:P30466|1B18_HUMAN:P13747|HLAE_HUMAN
TYFPHFDLSHGSAQVK	29.52	1832.8845	16	5.2	459.2308	16.25		23	2416	15-04-24-721.221 B7301 Fraction 44.wiff	1	P69905|HBA_HUMAN
NRMSVDAVEIETL	29.50	1475.7290	13	2.3	492.9181	33.36		8	3210	15-04-24-721.221 B7301 Fraction 29.wiff	5	P78347-2|GTF2I_HUMAN:P78347-4|GTF2I_HUMAN:P78347-3|GTF2I_HUMAN:P78347|GTF2I_HUMAN:P78347-5|GTF2I_HUMAN
NRIVEKESV	29.48	1072.5876	9	0.4	358.5367	11.03		4	1485	15-04-24-721.221 B7301 Fraction 25.wiff	3	P17706-3|PTN2_HUMAN:P17706-2|PTN2_HUMAN:P17706-4|PTN2_HUMAN:P17706|PTN2_HUMAN
NRYDGIYKV	29.48	1126.5770	9	6.1	376.5352	16.53		14	1941	15-04-24-721.221 B7301 Fraction 35.wiff	1	Q96T88|UHRF1_HUMAN:Q96PU4|UHRF2_HUMAN:Q96T88-2|UHRF1_HUMAN
NRFDEAQKKALI	29.42	1431.7833	12	-11.7	478.2628	15.42		15	1757	15-04-24-721.221 B7301 Fraction 36.wiff	2	Q8IXQ4|GPAM1_HUMAN:Q8IXQ4-3|GPAM1_HUMAN:Q8IXQ4-2|GPAM1_HUMAN
NRFGAQQDTIEVP	29.42	1473.7212	13	9.5	737.8749	24.40		9	2709	15-04-24-721.221 B7301 Fraction 30.wiff	2	P49736|MCM2_HUMAN
TRFLDQSGPP	29.41	1116.5564	10	-3.7	559.2834	18.32		13	2131	15-04-24-721.221 B7301 Fraction 34.wiff	10	Q12802-4|AKP13_HUMAN:Q12802|AKP13_HUMAN:Q12802-2|AKP13_HUMAN:Q12802-5|AKP13_HUMAN
SQKATPQVPVLRGPPAPAP	29.40	1910.0737	19	6.9	637.7029	12.99		26	1649	15-04-24-721.221 B7301 Fraction 47.wiff	2	Q9BSJ2|GCP2_HUMAN
RGYLLTYV	29.39	983.5440	8	9.0	492.7837	22.74		23	3767	15-04-24-721.221 B7301 Fraction 44.wiff	2	O00116|ADAS_HUMAN
NRYFEM(+15.99)GPP	29.37	1125.4913	9	2.0	563.7541	17.41		14	2006	15-04-24-721.221 B7301 Fraction 35.wiff	2	Q9Y2I1-2|NISCH_HUMAN:Q9Y2I1|NISCH_HUMAN	Oxidation (M)	M6:Oxidation (M):1000.00
NRLQVFPEL	29.35	1114.6134	9	15.3	558.3225	26.90		20	4494	15-04-24-721.221 B7301 Fraction 41.wiff	14	Q9UBQ6|EXTL2_HUMAN
NRFPEVPEAAC	29.31	1231.5656	11	5.7	616.7936	23.83		9	2661	15-04-24-721.221 B7301 Fraction 30.wiff	3	O75427|LRCH4_HUMAN
ADLSPAGHEEAK	29.30	1223.5781	12	-1.3	408.8661	11.34		3	1530	15-04-24-721.221 B7301 Fraction 24.wiff	1	P18669|PGAM1_HUMAN:Q8N0Y7|PGAM4_HUMAN
KSYLMNKL	29.28	995.5474	8	15.2	498.7885	11.30		24	1630	15-04-24-721.221 B7301 Fraction 45.wiff	3	Q96PP8-2|GBP5_HUMAN:Q9H0R5-4|GBP3_HUMAN:Q96PP8|GBP5_HUMAN:P32456|GBP2_HUMAN:P32455|GBP1_HUMAN:Q9H0R5|GBP3_HUMAN:Q8N8V2|GBP7_HUMAN
LYDLITHY	29.27	1036.5229	8	7.7	519.2728	21.40		18	3626	15-04-24-721.221 B7301 Fraction 39.wiff	2	P19174|PLCG1_HUMAN:P19174-2|PLCG1_HUMAN
NRYEEPNAW	29.25	1177.5153	9	2.9	589.7666	19.31		4	2055	15-04-24-721.221 B7301 Fraction 25.wiff	3	Q14562|DHX8_HUMAN
VRFEHVRVP	29.21	1137.6406	9	3.7	380.2222	9.91		21	1421	15-04-24-721.221 B7301 Fraction 42.wiff	2	Q6JQN1|ACD10_HUMAN:Q6JQN1-5|ACD10_HUMAN
STGIYEALEL	29.20	1094.5496	10	4.0	548.2842	41.19		9	3929	15-04-24-721.221 B7301 Fraction 30.wiff	3	P06733|ENOA_HUMAN
GAYNAKIGY	29.17	955.4763	9	0.0	478.7454	15.74		13	1909	15-04-24-721.221 B7301 Fraction 34.wiff	3	Q9GZN1-2|ARP6_HUMAN:Q9GZN1|ARP6_HUMAN
IRLFQEW(+15.99)EA	29.16	1206.6033	9	10.2	604.3151	26.11		19	4171	15-04-24-721.221 B7301 Fraction 40.wiff	2	Q9BQ70|TCF25_HUMAN	Oxidation (HW)	W7:Oxidation (HW):1000.00
ERFPYPFQV	29.15	1181.5869	9	10.8	591.8071	28.43		21	5023	15-04-24-721.221 B7301 Fraction 42.wiff	1	Q06187|BTK_HUMAN:Q06187-2|BTK_HUMAN
ASFRLQEV	29.13	948.5029	8	2.5	475.2599	23.04		13	2582	15-04-24-721.221 B7301 Fraction 34.wiff	3	Q15262|PTPRK_HUMAN:Q15262-2|PTPRK_HUMAN:Q15262-3|PTPRK_HUMAN:Q15262-4|PTPRK_HUMAN
RAYILNLV	29.13	960.5756	8	6.0	481.2980	27.26		26	4291	15-04-24-721.221 B7301 Fraction 47.wiff	2	P50991-2|TCPD_HUMAN:P50991|TCPD_HUMAN
NLPIGFLEL	29.12	1014.5750	9	10.5	508.3001	47.47		21	6429	15-04-24-721.221 B7301 Fraction 42.wiff	4	Q96N11|CG026_HUMAN
SRHTVVHLA	29.08	1018.5672	9	-33.4	340.5183	10.01		16	1352	15-04-24-721.221 B7301 Fraction 37.wiff	3	Q9NZ01|TECR_HUMAN
YRLASFYEA	29.06	1118.5396	9	6.6	560.2808	18.89		18	3230	15-04-24-721.221 B7301 Fraction 39.wiff	4	Q9H1I8-2|ASCC2_HUMAN:Q9H1I8-3|ASCC2_HUMAN:Q9H1I8|ASCC2_HUMAN
YIALNEDLRSWTAADTAAQ	29.04	2108.0173	19	17.8	703.6922	36.66		17	3595	15-04-24-721.221 B7301 Fraction 38.wiff	1	Q31612|1B73_HUMAN:P30480|1B42_HUMAN:P30460|1B08_HUMAN:Q95604|1C17_HUMAN:Q07000|1C15_HUMAN:Q04826|1B40_HUMAN
YLALNEDLRSWTAADTAAQ	29.04	2108.0173	19	17.8	703.6922	36.66		17	3595	15-04-24-721.221 B7301 Fraction 38.wiff	1
NRSTVSGYFLA	29.03	1213.6091	11	0.8	607.8123	18.00		22	2649	15-04-24-721.221 B7301 Fraction 43.wiff	4	P53794|SC5A3_HUMAN
Q(-17.03)RFLSQPFQVA	29.03	1302.6720	11	5.9	652.3471	29.88		26	4488	15-04-24-721.221 B7301 Fraction 47.wiff	2	P06576|ATPB_HUMAN	Pyro-glu from Q	Q1:Pyro-glu from Q:1000.00
VRYLDLRIA	29.03	1117.6608	9	0.2	373.5609	17.41		26	2305	15-04-24-721.221 B7301 Fraction 47.wiff	4	Q9NUJ7|PLCX1_HUMAN
Q(-17.03)GTSAPLLPLL	29.00	1091.6227	11	0.4	546.8188	49.85		22	6778	15-04-24-721.221 B7301 Fraction 43.wiff	3	O95714|HERC2_HUMAN	Pyro-glu from Q	Q1:Pyro-glu from Q:1000.00
DTQFVRFDSD	28.98	1228.5360	10	-1.1	615.2746	25.21		8	2709	15-04-24-721.221 B7301 Fraction 29.wiff	9	Q31612|1B73_HUMAN:P30461|1B13_HUMAN:P30480|1B42_HUMAN:P30460|1B08_HUMAN:Q95604|1C17_HUMAN:Q07000|1C15_HUMAN:P30462|1B14_HUMAN:Q95365|1B38_HUMAN:P30475|1B39_HUMAN:Q29836|1B67_HUMAN:P18463|1B37_HUMAN
FVRFDSDAASPREEPRAPWIEQEGPE	28.95	3014.4158	26	2.0	754.6127	28.63		13	3081	15-04-24-721.221 B7301 Fraction 34.wiff	5	Q31612|1B73_HUMAN:P30480|1B42_HUMAN:P30460|1B08_HUMAN:P30462|1B14_HUMAN:Q95365|1B38_HUMAN:P30475|1B39_HUMAN:Q29836|1B67_HUMAN:P03989|1B27_HUMAN
KTLVLSNL	28.92	886.5488	8	6.1	444.2844	17.30		20	2660	15-04-24-721.221 B7301 Fraction 41.wiff	3	P19338|NUCL_HUMAN
NRFTHVLTA	28.91	1057.5669	9	12.4	529.7973	10.02		20	1390	15-04-24-721.221 B7301 Fraction 41.wiff	4	Q8NFF5-5|FAD1_HUMAN
S(+42.01)ILKIHAREIFDSRGNPTVEVD	28.88	2537.3237	22	19.8	846.7986	24.61		21	4408	15-04-24-721.221 B7301 Fraction 42.wiff	1	P06733|ENOA_HUMAN	Acetylation (N-term)	S1:Acetylation (N-term):1000.00
LLRGYNQFAYD	28.88	1358.6619	11	11.0	680.3457	15.98		21	2471	15-04-24-721.221 B7301 Fraction 42.wiff	2	Q31612|1B73_HUMAN:Q95604|1C17_HUMAN:P30462|1B14_HUMAN:P18463|1B37_HUMAN
KDDGSSFKAALL	28.86	1250.6506	12	3.9	417.8925	23.24		13	2605	15-04-24-721.221 B7301 Fraction 34.wiff	2	P35251-2|RFC1_HUMAN:P35251|RFC1_HUMAN
IQRTPKIQVY	28.84	1244.7241	10	5.6	623.3728	10.10		26	1387	15-04-24-721.221 B7301 Fraction 47.wiff	3	P61769|B2MG_HUMAN
TRDEVDATLQI	28.84	1259.6357	11	2.2	630.8265	24.85		4	2478	15-04-24-721.221 B7301 Fraction 25.wiff	2	Q9BVC3|DCC1_HUMAN
M(+42.01)YDADEDMQY	28.83	1321.4479	10	-0.2	661.7311	38.99		3	4391	15-04-24-721.221 B7301 Fraction 24.wiff	5	P30876|RPB2_HUMAN	Acetylation (N-term)	M1:Acetylation (N-term):1000.00
TPFDVVSTRLY	28.82	1296.6714	11	-1.7	649.3419	25.94		22	4365	15-04-24-721.221 B7301 Fraction 43.wiff	1	Q6PIV7|S2534_HUMAN
AGTLIAKV	28.82	771.4854	8	-22.9	386.7411	18.68		15	2059	15-04-24-721.221 B7301 Fraction 36.wiff	2	Q92619|HMHA1_HUMAN:Q92619-2|HMHA1_HUMAN
NRLEEPGNFVL	28.81	1286.6619	11	-0.3	644.3380	32.80		11	3211	15-04-24-721.221 B7301 Fraction 32.wiff	6	Q8WXH0|SYNE2_HUMAN:Q8WXH0-2|SYNE2_HUMAN
NRVMVEGVGA	28.80	1030.5229	10	4.0	516.2708	16.19		9	1967	15-04-24-721.221 B7301 Fraction 30.wiff	5	Q86YT6|MIB1_HUMAN
AAFIISYV	28.80	882.4850	8	16.2	442.2569	34.56		22	5724	15-04-24-721.221 B7301 Fraction 43.wiff	2	Q8N682|DRAM1_HUMAN:Q8N682-2|DRAM1_HUMAN
Q(-17.03)RFWESNSA	28.77	1106.4781	9	4.8	554.2490	28.10		15	2867	15-04-24-721.221 B7301 Fraction 36.wiff	3	Q5JTH9-2|RRP12_HUMAN:Q5JTH9-3|RRP12_HUMAN:Q5JTH9|RRP12_HUMAN	Pyro-glu from Q	Q1:Pyro-glu from Q:1000.00
VRAKWFPEV	28.74	1130.6237	9	4.2	566.3215	17.65		25	2568	15-04-24-721.221 B7301 Fraction 46.wiff	3	P15153|RAC2_HUMAN
NRYPLIIDP	28.73	1099.6025	9	2.5	550.8099	30.47		16	3079	15-04-24-721.221 B7301 Fraction 37.wiff	8	Q14204|DYHC1_HUMAN
NRATIPGPPM(+15.99)	28.71	1068.5386	10	0.5	535.2769	13.61		16	1549	15-04-24-721.221 B7301 Fraction 37.wiff	1	Q8WXF1|PSPC1_HUMAN	Oxidation (M)	M10:Oxidation (M):1000.00
DRVYINYYDM	28.66	1350.5914	10	-0.7	676.3026	31.04		11	3100	15-04-24-721.221 B7301 Fraction 32.wiff	2	P14174|MIF_HUMAN
YSYKVSEM	28.63	1005.4477	8	5.4	503.7339	18.42		9	2194	15-04-24-721.221 B7301 Fraction 30.wiff	2	Q15485-2|FCN2_HUMAN:Q15485|FCN2_HUMAN:O00602|FCN1_HUMAN
KSTLINTL	28.63	888.5280	8	-10.3	445.2667	22.37		17	2360	15-04-24-721.221 B7301 Fraction 38.wiff	1	Q9UHD8-3|SEPT9_HUMAN:Q9UHD8-7|SEPT9_HUMAN:Q9UHD8-2|SEPT9_HUMAN:Q9UHD8-5|SEPT9_HUMAN:Q9UHD8|SEPT9_HUMAN:Q9UHD8-4|SEPT9_HUMAN:Q9UHD8-9|SEPT9_HUMAN:Q9UHD8-8|SEPT9_HUMAN
VRAPMVVQQPP	28.59	1220.6699	11	5.6	611.3456	11.04		18	1589	15-04-24-721.221 B7301 Fraction 39.wiff	1	Q96RN5-3|MED15_HUMAN:Q96RN5-2|MED15_HUMAN:Q96RN5|MED15_HUMAN
VRFSPN(+.98)SSNPIIV	28.58	1429.7565	13	9.0	715.8920	21.11		18	3585	15-04-24-721.221 B7301 Fraction 39.wiff	1	P63244|RACK1_HUMAN	Deamidation (NQ)	N6:Deamidation (NQ):28.36
NRYGISNEKP	28.57	1176.5887	10	1.5	393.2041	11.99		8	1551	15-04-24-721.221 B7301 Fraction 29.wiff	2	Q8N7H5-3|PAF1_HUMAN:Q8N7H5-2|PAF1_HUMAN:Q8N7H5|PAF1_HUMAN
EELLRFSN	28.56	1006.5083	8	4.2	504.2635	25.18		11	2670	15-04-24-721.221 B7301 Fraction 32.wiff	4	P02760|AMBP_HUMAN
KSTLINSL	28.53	874.5124	8	-14.5	438.2571	22.48		16	2328	15-04-24-721.221 B7301 Fraction 37.wiff	4	Q15019|SEPT2_HUMAN:Q15019-3|SEPT2_HUMAN:Q15019-2|SEPT2_HUMAN:Q16181-2|SEPT7_HUMAN:Q16181|SEPT7_HUMAN
NRIAEFGGYIV	28.52	1237.6455	11	7.4	619.8346	24.67		18	4099	15-04-24-721.221 B7301 Fraction 39.wiff	2	P49917|DNLI4_HUMAN
GQFGVGFY	28.52	873.4021	8	2.1	437.7093	26.35		18	4301	15-04-24-721.221 B7301 Fraction 39.wiff	1	P07900|HS90A_HUMAN:P07900-2|HS90A_HUMAN:P08238|HS90B_HUMAN:P14625|ENPL_HUMAN
HRFPDRILP	28.51	1149.6406	9	0.2	384.2209	11.48		22	1570	15-04-24-721.221 B7301 Fraction 43.wiff	2	Q9Y4K4|M4K5_HUMAN
IGYLIPLM(+15.99)	28.49	934.5198	8	-1.1	468.2667	31.36		25	4940	15-04-24-721.221 B7301 Fraction 46.wiff	5	O75533|SF3B1_HUMAN	Oxidation (M)	M8:Oxidation (M):1000.00
TSFLISLM	28.49	910.4834	8	-0.8	456.2486	42.98		26	7228	15-04-24-721.221 B7301 Fraction 47.wiff	1	Q13021|MALL_HUMAN
LRLLSQNPP	28.47	1036.6029	9	1.0	519.3093	13.05		23	1792	15-04-24-721.221 B7301 Fraction 44.wiff	3	O75493|CAH11_HUMAN
AQGTSAPLLPLL	28.47	1179.6863	12	5.2	590.8535	40.32		22	6276	15-04-24-721.221 B7301 Fraction 43.wiff	1	O95714|HERC2_HUMAN
PITIFQERD	28.47	1117.5768	9	6.1	559.7991	16.87		18	2921	15-04-24-721.221 B7301 Fraction 39.wiff	2	P04406|G3P_HUMAN
TSILLTYV	28.45	908.5219	8	10.7	455.2730	33.76		20	5295	15-04-24-721.221 B7301 Fraction 41.wiff	2	Q9BW60-2|ELOV1_HUMAN:Q9BW60|ELOV1_HUMAN
LRFNPLNAEV	28.45	1171.6349	10	14.4	586.8331	22.53		21	4070	15-04-24-721.221 B7301 Fraction 42.wiff	3	Q8TCA0-2|LRC20_HUMAN:Q8TCA0|LRC20_HUMAN
TAFGGWKSV	28.42	951.4814	9	11.7	476.7535	16.53		21	2616	15-04-24-721.221 B7301 Fraction 42.wiff	1	P11766|ADHX_HUMAN
ENRFSGWYDA	28.39	1243.5258	10	-0.2	622.7700	27.82		11	2885	15-04-24-721.221 B7301 Fraction 32.wiff	2	P18669|PGAM1_HUMAN
NRLDYHISV	28.38	1115.5724	9	4.5	372.8664	20.39		13	2293	15-04-24-721.221 B7301 Fraction 34.wiff	20	P24539|AT5F1_HUMAN
MRSPQM(+15.99)VSA	28.36	1021.4685	9	2.0	511.7426	11.35		14	1551	15-04-24-721.221 B7301 Fraction 35.wiff	3	P35222|CTNB1_HUMAN	Oxidation (M)	M6:Oxidation (M):58.49
NRQPNPPLILQ	28.33	1288.7251	11	11.9	645.3775	14.66		19	2187	15-04-24-721.221 B7301 Fraction 40.wiff	1	Q7Z6Z7-2|HUWE1_HUMAN:Q7Z6Z7-3|HUWE1_HUMAN:Q7Z6Z7|HUWE1_HUMAN
IRLPPPM(+15.99)PP	28.33	1032.5790	9	2.0	517.2978	12.16		24	1740	15-04-24-721.221 B7301 Fraction 45.wiff	4	Q8IWX8|CHERP_HUMAN	Oxidation (M)	M7:Oxidation (M):1000.00
AGTLLQKL	28.31	842.5225	8	2.0	422.2694	16.90		19	2588	15-04-24-721.221 B7301 Fraction 40.wiff	3	Q9Y6X2|PIAS3_HUMAN
VSYPLC(+119.00)FI	28.29	1059.4769	8	8.2	530.7501	35.25		19	5093	15-04-24-721.221 B7301 Fraction 40.wiff	2	O60234|GMFG_HUMAN	Cysteinylation	C6:Cysteinylation:1000.00
NRFSGWYDADLSPAG	28.28	1654.7375	15	24.5	828.3963	32.71		15	3327	15-04-24-721.221 B7301 Fraction 36.wiff	2	P18669|PGAM1_HUMAN
NRIYLTADNL	28.28	1191.6248	10	2.5	596.8212	25.44		13	2828	15-04-24-721.221 B7301 Fraction 34.wiff	3	Q99623-2|PHB2_HUMAN:Q99623|PHB2_HUMAN
A(+42.01)R(+.98)NPPGFAFVEF	28.28	1393.6666	12	25.4	697.8583	33.14		21	5516	15-04-24-721.221 B7301 Fraction 42.wiff	2	P84103-2|SRSF3_HUMAN:Q16629-3|SRSF7_HUMAN:Q16629-2|SRSF7_HUMAN:P84103|SRSF3_HUMAN:Q16629-4|SRSF7_HUMAN:Q16629|SRSF7_HUMAN	Acetylation (N-term); Citrullination	A1:Acetylation (N-term):1000.00;R2:Citrullination:1000.00
NRFSGW(+15.99)YDA	28.27	1130.4781	9	0.3	566.2465	22.16		15	2343	15-04-24-721.221 B7301 Fraction 36.wiff	4	P18669|PGAM1_HUMAN	Oxidation (HW)	W6:Oxidation (HW):1000.00
SLFERTTNSSW	28.27	1326.6204	11	17.5	664.3290	19.10		18	3260	15-04-24-721.221 B7301 Fraction 39.wiff	1	Q13492-2|PICAL_HUMAN:Q13492|PICAL_HUMAN
NRTMVQLGI	28.22	1030.5593	9	6.5	516.2903	17.33		21	2802	15-04-24-721.221 B7301 Fraction 42.wiff	2	Q99613-2|EIF3C_HUMAN:Q99613|EIF3C_HUMAN:B5ME19|EIFCL_HUMAN
NRNWYQSM(+15.99)IP	28.20	1323.6030	10	2.0	662.8101	16.01		24	2360	15-04-24-721.221 B7301 Fraction 45.wiff	1	Q07343-4|PDE4B_HUMAN:Q07343-2|PDE4B_HUMAN:Q07343-3|PDE4B_HUMAN:Q07343|PDE4B_HUMAN	Oxidation (M)	M8:Oxidation (M):1000.00
NRLNPEMLQIA	28.18	1297.6813	11	12.4	649.8560	29.47		17	3003	15-04-24-721.221 B7301 Fraction 38.wiff	1	Q9Y4A5-2|TRRAP_HUMAN:Q9Y4A5|TRRAP_HUMAN
C(+119.00)RTYINPFVSF	28.17	1464.6530	11	4.4	733.3370	30.72		24	5207	15-04-24-721.221 B7301 Fraction 45.wiff	6	O95487-2|SC24B_HUMAN:O95487|SC24B_HUMAN:O95487-3|SC24B_HUMAN:O95486|SC24A_HUMAN:O95486-2|SC24A_HUMAN	Cysteinylation	C1:Cysteinylation:1000.00
KATVIVMV	28.17	859.5201	8	5.4	430.7697	15.98		20	2351	15-04-24-721.221 B7301 Fraction 41.wiff	1	P08575-2|PTPRC_HUMAN:P08575|PTPRC_HUMAN
DRAKVILKP	28.16	1038.6549	9	-2.1	347.2249	8.03		24	1211	15-04-24-721.221 B7301 Fraction 45.wiff	4	Q6P2Q9|PRP8_HUMAN
MRFSPDVALAV	28.15	1204.6274	11	11.6	603.3280	26.18		20	4384	15-04-24-721.221 B7301 Fraction 41.wiff	1	O75056|SDC3_HUMAN
NRFSTPEQAAKNRIQHPSNVLH	28.14	2543.3105	22	4.5	509.6717	9.10		26	1330	15-04-24-721.221 B7301 Fraction 47.wiff	1	P14866-2|HNRPL_HUMAN:P14866|HNRPL_HUMAN
NRSNSVSSLDL	28.14	1190.5891	11	5.3	596.3050	21.43		9	2452	15-04-24-721.221 B7301 Fraction 30.wiff	1	Q14C86-3|GAPD1_HUMAN:Q14C86-4|GAPD1_HUMAN:Q14C86-5|GAPD1_HUMAN:Q14C86-2|GAPD1_HUMAN:Q14C86|GAPD1_HUMAN:Q14C86-6|GAPD1_HUMAN
NRQPYAVSEL	28.14	1175.5935	10	5.0	588.8069	21.24		9	2440	15-04-24-721.221 B7301 Fraction 30.wiff	8	P36578|RL4_HUMAN
ITYPLVHL	28.13	954.5538	8	5.5	478.2868	25.26		23	4475	15-04-24-721.221 B7301 Fraction 44.wiff	2	Q9H0V1-2|TM168_HUMAN:Q9H0V1|TM168_HUMAN
NRHAVVMEL	28.13	1067.5546	9	2.8	534.7861	18.03		13	2113	15-04-24-721.221 B7301 Fraction 34.wiff	3	Q9BVS4-2|RIOK2_HUMAN:Q9BVS4|RIOK2_HUMAN
NRFPEVPEAAC(+119.00)	28.09	1350.5696	11	4.2	451.1990	19.25		9	2257	15-04-24-721.221 B7301 Fraction 30.wiff	3	O75427|LRCH4_HUMAN	Cysteinylation	C11:Cysteinylation:1000.00
NRLEERMLSA	28.01	1217.6187	10	2.6	406.8812	18.13		10	2076	15-04-24-721.221 B7301 Fraction 31.wiff	3	Q14204|DYHC1_HUMAN
ISPFHDIPI	27.98	1037.5546	9	5.2	519.7872	27.16		18	4388	15-04-24-721.221 B7301 Fraction 39.wiff	1	Q15181|IPYR_HUMAN
ISPFHDIPL	27.98	1037.5546	9	5.2	519.7872	27.16		18	4388	15-04-24-721.221 B7301 Fraction 39.wiff	1
NRVNKPPYP	27.96	1083.5825	9	-25.6	362.1922	11.44		17	1429	15-04-24-721.221 B7301 Fraction 38.wiff	3	P13796|PLSL_HUMAN
SYKIPSV	27.96	792.4381	7	-16.3	397.2199	22.06		15	2331	15-04-24-721.221 B7301 Fraction 36.wiff	2	O94915|FRYL_HUMAN
NRLISQIVS	27.95	1028.5978	9	8.3	515.3104	13.79		21	2063	15-04-24-721.221 B7301 Fraction 42.wiff	4	P68363-2|TBA1B_HUMAN:P68366-2|TBA4A_HUMAN:P68366|TBA4A_HUMAN:Q9BQE3|TBA1C_HUMAN:P68363|TBA1B_HUMAN:Q9NY65-2|TBA8_HUMAN:Q9NY65|TBA8_HUMAN
YFAERVTSL	27.95	1084.5553	9	6.2	543.2883	25.00		16	2572	15-04-24-721.221 B7301 Fraction 37.wiff	2	P50238|CRIP1_HUMAN
DRFEFPEQLP	27.94	1276.6088	10	2.4	426.5446	35.47		9	3489	15-04-24-721.221 B7301 Fraction 30.wiff	1	Q93009-3|UBP7_HUMAN:Q93009|UBP7_HUMAN
VRAVPNPVI	27.93	963.5865	9	2.8	482.8019	12.58		18	1967	15-04-24-721.221 B7301 Fraction 39.wiff	2	P11940-2|PABP1_HUMAN:P11940|PABP1_HUMAN
ASYLLAAL	27.93	820.4694	8	8.8	411.2456	34.30		20	5360	15-04-24-721.221 B7301 Fraction 41.wiff	10	P05387|RLA2_HUMAN
ARM(+15.99)PGSVIPPP	27.92	1136.6012	11	6.1	569.3113	12.94		18	2045	15-04-24-721.221 B7301 Fraction 39.wiff	6	Q86YP4-2|P66A_HUMAN:Q86YP4|P66A_HUMAN:Q86YP4-3|P66A_HUMAN	Oxidation (M)	M3:Oxidation (M):1000.00
C(+119.00)SFLLAKI	27.92	1012.5085	8	10.1	507.2667	23.84		20	4018	15-04-24-721.221 B7301 Fraction 41.wiff	1	Q96M94|KLH15_HUMAN	Cysteinylation	C1:Cysteinylation:1000.00
ILESLEKWERLTVA	27.89	1685.9352	14	4.5	562.9882	29.66		23	5367	15-04-24-721.221 B7301 Fraction 44.wiff	1	P31321|KAP1_HUMAN
IRNIPHLAA	27.86	1003.5927	9	-0.3	502.8035	10.27		22	1423	15-04-24-721.221 B7301 Fraction 43.wiff	1	Q9NVX0-2|HAUS2_HUMAN:Q9NVX0-3|HAUS2_HUMAN:Q9NVX0|HAUS2_HUMAN
LYNIKQEY	27.84	1069.5444	8	3.2	535.7812	19.05		14	2176	15-04-24-721.221 B7301 Fraction 35.wiff	3	Q53H80|AKIR2_HUMAN
IRYGFPPKELM(+15.99)PP	27.84	1559.8170	13	1.2	520.9469	15.06		26	1922	15-04-24-721.221 B7301 Fraction 47.wiff	3	Q96JH7|VCIP1_HUMAN	Oxidation (M)	M11:Oxidation (M):1000.00
NRLVESGHYA	27.81	1144.5625	10	2.6	573.2900	11.23		9	1489	15-04-24-721.221 B7301 Fraction 30.wiff	2	O75962-5|TRIO_HUMAN:O75962-4|TRIO_HUMAN:O75962|TRIO_HUMAN:O75962-2|TRIO_HUMAN
SRFLHTYSA	27.74	1080.5352	9	5.4	541.2778	9.15		20	1281	15-04-24-721.221 B7301 Fraction 41.wiff	2	Q8TEQ8|PIGO_HUMAN
AAPAYSRAL	27.71	918.4922	9	2.3	460.2545	16.96		12	1984	15-04-24-721.221 B7301 Fraction 33.wiff	1	P04792|HSPB1_HUMAN
MRFFHETEA	27.71	1166.5178	9	1.3	584.2670	17.75		14	2047	15-04-24-721.221 B7301 Fraction 35.wiff	1	P56556|NDUA6_HUMAN
M(+15.99)RFLPTEAEV	27.69	1207.5907	10	7.6	604.8072	25.94		15	2686	15-04-24-721.221 B7301 Fraction 36.wiff	3	Q8IVF7-2|FMNL3_HUMAN:Q8IVF7-3|FMNL3_HUMAN:Q8IVF7|FMNL3_HUMAN	Oxidation (M)	M1:Oxidation (M):1000.00
AGYRVVAL	27.69	847.4916	8	6.8	424.7560	14.41		18	2409	15-04-24-721.221 B7301 Fraction 39.wiff	3	Q9NQ11-3|AT132_HUMAN:Q9NQ11|AT132_HUMAN:Q9NQ11-2|AT132_HUMAN
SSFQITSV	27.69	867.4338	8	3.9	434.7259	28.23		13	3034	15-04-24-721.221 B7301 Fraction 34.wiff	2	Q9Y3Q8|T22D4_HUMAN
DADLSPAGHEEAK	27.66	1338.6051	13	4.5	670.3129	25.31		12	2699	15-04-24-721.221 B7301 Fraction 33.wiff	2	P18669|PGAM1_HUMAN:Q8N0Y7|PGAM4_HUMAN
VTLSQPKIVKWDRDM(+15.99)	27.61	1830.9662	15	0.1	611.3294	12.07		23	1632	15-04-24-721.221 B7301 Fraction 44.wiff	2	P61769|B2MG_HUMAN	Oxidation (M)	M15:Oxidation (M):1000.00
NRYGMGTSV	27.60	983.4495	9	2.0	492.7330	15.49		11	1807	15-04-24-721.221 B7301 Fraction 32.wiff	3	P08559-3|ODPA_HUMAN:P08559|ODPA_HUMAN:P08559-2|ODPA_HUMAN:P08559-4|ODPA_HUMAN
IQMTQSPSSLSASVGD	27.60	1606.7509	16	-0.2	804.3826	25.27		12	2693	15-04-24-721.221 B7301 Fraction 33.wiff	2	P01599|KV107_HUMAN:P04431|KV123_HUMAN:P01610|KV118_HUMAN:P01601|KV109_HUMAN:P01609|KV117_HUMAN:P01607|KV115_HUMAN:P01593|KV101_HUMAN:P80362|KV125_HUMAN:P01608|KV116_HUMAN:P01600|KV108_HUMAN:P01594|KV102_HUMAN:P04432|KV124_HUMAN
IRYLEPERW	27.59	1260.6615	9	5.0	421.2299	16.19		18	2796	15-04-24-721.221 B7301 Fraction 39.wiff	2	Q9NRA1-4|PDGFC_HUMAN:Q9NRA1-2|PDGFC_HUMAN:Q9NRA1|PDGFC_HUMAN
NRYWAQLDETV	27.59	1393.6626	11	0.2	697.8387	30.85		11	3081	15-04-24-721.221 B7301 Fraction 32.wiff	1	O75150-4|BRE1B_HUMAN:O75150|BRE1B_HUMAN:O75150-3|BRE1B_HUMAN
NRNWYQSMI	27.58	1210.5553	9	2.6	606.2865	23.93		22	3947	15-04-24-721.221 B7301 Fraction 43.wiff	1	Q07343-4|PDE4B_HUMAN:Q07343-2|PDE4B_HUMAN:Q07343-3|PDE4B_HUMAN:Q07343|PDE4B_HUMAN
NRIYGFYDEC(+119.00)	27.58	1397.5380	10	2.1	466.8542	23.21		9	2615	15-04-24-721.221 B7301 Fraction 30.wiff	5	P62140|PP1B_HUMAN	Cysteinylation	C10:Cysteinylation:1000.00
NRFLGDYVVDL	27.57	1309.6666	11	14.2	655.8499	38.85		16	3660	15-04-24-721.221 B7301 Fraction 37.wiff	3	Q96RL7-4|VP13A_HUMAN:Q96RL7-2|VP13A_HUMAN:Q96RL7-3|VP13A_HUMAN:Q96RL7|VP13A_HUMAN
SSLLAALL	27.57	786.4851	8	6.4	394.2523	41.30		23	6536	15-04-24-721.221 B7301 Fraction 44.wiff	5	Q96J65|MRP9_HUMAN
SAYVALAL	27.56	806.4538	8	-18.3	404.2268	36.19		16	3510	15-04-24-721.221 B7301 Fraction 37.wiff	1	Q9H9A5-6|CNO10_HUMAN:Q9H9A5-5|CNO10_HUMAN:Q9H9A5-4|CNO10_HUMAN:Q9H9A5-3|CNO10_HUMAN:Q9H9A5-2|CNO10_HUMAN:Q9H9A5|CNO10_HUMAN
LPIDDVLRI	27.55	1052.6229	9	7.9	527.3229	32.63		18	4824	15-04-24-721.221 B7301 Fraction 39.wiff	1	Q96SW2-2|CRBN_HUMAN:Q96SW2|CRBN_HUMAN
DRIKELGTLIP	27.53	1253.7343	11	4.6	418.9206	22.71		18	3822	15-04-24-721.221 B7301 Fraction 39.wiff	2	O75030-5|MITF_HUMAN
LSSPVTKSFNRGEC(+119.00)	27.52	1642.7443	14	-22.0	411.6843	14.22		15	1619	15-04-24-721.221 B7301 Fraction 36.wiff	2	P01834|IGKC_HUMAN	Cysteinylation	C14:Cysteinylation:1000.00
VRDWASAIRVA	27.52	1242.6832	11	3.0	622.3508	15.75		26	2055	15-04-24-721.221 B7301 Fraction 47.wiff	2	Q6ZRP7|QSOX2_HUMAN
MRLVHTQEP	27.51	1109.5652	9	0.4	555.7901	11.92		13	1457	15-04-24-721.221 B7301 Fraction 34.wiff	2	Q9BT30|ALKB7_HUMAN
IRLFQEWEA	27.49	1190.6084	9	13.8	596.3197	28.47		19	4489	15-04-24-721.221 B7301 Fraction 40.wiff	2	Q9BQ70|TCF25_HUMAN
AYDGKDYIAL	27.49	1127.5498	10	2.5	564.7836	27.12		10	2827	15-04-24-721.221 B7301 Fraction 31.wiff	4	Q31612|1B73_HUMAN:P30461|1B13_HUMAN:P30480|1B42_HUMAN:P30460|1B08_HUMAN:Q95604|1C17_HUMAN:Q07000|1C15_HUMAN:Q04826|1B40_HUMAN:P30462|1B14_HUMAN:Q95365|1B38_HUMAN:P30475|1B39_HUMAN:Q29836|1B67_HUMAN:P18463|1B37_HUMAN:P03989|1B27_HUMAN:P30483|1B45_HUMAN:P30466|1B18_HUMAN
AYDGKDYLAL	27.49	1127.5498	10	2.5	564.7836	27.12		10	2827	15-04-24-721.221 B7301 Fraction 31.wiff	4
NRYLYIMDL	27.48	1199.6008	9	14.8	600.8166	32.81		21	5497	15-04-24-721.221 B7301 Fraction 42.wiff	2	Q9UKT8-2|FBXW2_HUMAN:Q9UKT8|FBXW2_HUMAN
AGFRALGL	27.43	803.4653	8	0.9	402.7403	19.57		25	2878	15-04-24-721.221 B7301 Fraction 46.wiff	3	Q8NI36|WDR36_HUMAN
RLLRGYNQFAYDGKD	27.42	1814.9064	15	-0.8	454.7335	10.91		23	1452	15-04-24-721.221 B7301 Fraction 44.wiff	1	Q31612|1B73_HUMAN:Q95604|1C17_HUMAN:P30462|1B14_HUMAN:P18463|1B37_HUMAN
MRYPFESAEA	27.39	1199.5281	10	-0.3	600.7711	26.36		12	2787	15-04-24-721.221 B7301 Fraction 33.wiff	4	P23921|RIR1_HUMAN
HRFLGNREP	27.38	1124.5839	9	-24.5	375.8594	10.56		17	1389	15-04-24-721.221 B7301 Fraction 38.wiff	4	Q8IY21|DDX60_HUMAN
NRWQARFDEL	27.33	1333.6527	10	14.7	667.8434	26.40		15	2739	15-04-24-721.221 B7301 Fraction 36.wiff	2	Q9P219|DAPLE_HUMAN
SAWVLTNI	27.32	902.4861	8	9.1	452.2545	33.58		20	5268	15-04-24-721.221 B7301 Fraction 41.wiff	1	P52294|IMA5_HUMAN
IFLAELY	27.30	867.4742	7	6.8	434.7473	36.70		21	5815	15-04-24-721.221 B7301 Fraction 42.wiff	3	P49902-2|5NTC_HUMAN:P49902|5NTC_HUMAN
NRLRLLLQEA	27.29	1224.7302	10	5.0	613.3754	17.06		26	2248	15-04-24-721.221 B7301 Fraction 47.wiff	1	Q8WVS4|WDR60_HUMAN
NRFTVAELKQLVA	27.29	1487.8459	13	4.2	744.9333	23.09		25	3797	15-04-24-721.221 B7301 Fraction 46.wiff	1	Q13435|SF3B2_HUMAN
SRLQINQSIIF	27.28	1317.7405	11	6.2	659.8816	25.99		26	4076	15-04-24-721.221 B7301 Fraction 47.wiff	3	P26196|DDX6_HUMAN
MRLDDVLGYINP	27.28	1404.7072	12	3.9	703.3636	33.54		23	5889	15-04-24-721.221 B7301 Fraction 44.wiff	3	P19484-2|TFEB_HUMAN:P19484|TFEB_HUMAN
N(+.98)ITAAKEIEVGGGRKAIIIFVP	27.27	2296.3154	22	4.8	766.4495	29.49		23	5336	15-04-24-721.221 B7301 Fraction 44.wiff	2	P62081|RS7_HUMAN	Deamidation (NQ)	N1:Deamidation (NQ):1000.00
NRIAIYELL	27.26	1103.6339	9	15.2	552.8326	32.60		20	5177	15-04-24-721.221 B7301 Fraction 41.wiff	7	P46783|RS10_HUMAN
NEDLRSW	27.24	918.4196	7	2.9	460.2184	19.48		4	2062	15-04-24-721.221 B7301 Fraction 25.wiff	2	Q31612|1B73_HUMAN:P30480|1B42_HUMAN:P30460|1B08_HUMAN:Q95604|1C17_HUMAN:Q07000|1C15_HUMAN:Q04826|1B40_HUMAN:P13747|HLAE_HUMAN
TLEIPGN(+.98)SD	27.21	945.4291	9	0.3	473.7220	23.39		3	2707	15-04-24-721.221 B7301 Fraction 24.wiff	4	P0C0L4-2|CO4A_HUMAN:P0C0L5|CO4B_HUMAN:P0C0L4|CO4A_HUMAN	Deamidation (NQ)	N7:Deamidation (NQ):1000.00
IRFLESQEFQP	27.19	1392.7037	11	12.3	697.3677	31.87		16	3234	15-04-24-721.221 B7301 Fraction 37.wiff	4	Q16537-3|2A5E_HUMAN:Q16537-2|2A5E_HUMAN:Q16537|2A5E_HUMAN
AAVELSFL	27.18	848.4644	8	-16.1	425.2326	44.47		15	4177	15-04-24-721.221 B7301 Fraction 36.wiff	5	Q8WWQ8|STAB2_HUMAN
NRLLLTGTP	27.16	983.5764	9	2.4	492.7966	14.11		22	1991	15-04-24-721.221 B7301 Fraction 43.wiff	2	Q9H4L7-2|SMRCD_HUMAN
NRYPLIID	27.16	1002.5498	8	-1.9	502.2812	28.21		15	2876	15-04-24-721.221 B7301 Fraction 36.wiff	3	Q14204|DYHC1_HUMAN
YIALNEDLR	27.16	1105.5768	9	2.1	553.7968	24.00		11	2583	15-04-24-721.221 B7301 Fraction 32.wiff	4	Q31612|1B73_HUMAN:P30480|1B42_HUMAN:P30460|1B08_HUMAN:Q95604|1C17_HUMAN:Q07000|1C15_HUMAN:Q04826|1B40_HUMAN
YLALNEDLR	27.16	1105.5768	9	2.1	553.7968	24.00		11	2583	15-04-24-721.221 B7301 Fraction 32.wiff	4
SGASTGIYEALEL	27.15	1309.6401	13	-0.1	655.8273	41.68		10	3902	15-04-24-721.221 B7301 Fraction 31.wiff	1	P06733|ENOA_HUMAN
DRFLGFFM(+15.99)VP	27.13	1243.6060	10	8.3	622.8154	41.55		26	7156	15-04-24-721.221 B7301 Fraction 47.wiff	2	Q6P2Q9|PRP8_HUMAN	Oxidation (M)	M8:Oxidation (M):1000.00
VSSYPVALI	27.11	947.5328	9	6.4	474.7767	28.81		18	4535	15-04-24-721.221 B7301 Fraction 39.wiff	1	Q8WUB8-3|PHF10_HUMAN:Q8WUB8-2|PHF10_HUMAN:Q8WUB8|PHF10_HUMAN
NRNWYQSM(+15.99)I	27.10	1226.5503	9	-0.9	614.2819	14.41		22	2038	15-04-24-721.221 B7301 Fraction 43.wiff	2	Q07343-4|PDE4B_HUMAN:Q07343-2|PDE4B_HUMAN:Q07343-3|PDE4B_HUMAN:Q07343|PDE4B_HUMAN	Oxidation (M)	M8:Oxidation (M):1000.00
TRFLWPKEVEL	27.10	1416.7765	11	0.5	473.2664	26.97		22	4580	15-04-24-721.221 B7301 Fraction 43.wiff	1	Q6F5E8-2|CARL2_HUMAN:Q6F5E8|CARL2_HUMAN
NRIFIQGW	27.09	1032.5505	8	3.0	517.2841	24.23		26	3840	15-04-24-721.221 B7301 Fraction 47.wiff	2	Q5VTY9|HHAT_HUMAN:Q5VTY9-7|HHAT_HUMAN:Q5VTY9-6|HHAT_HUMAN:Q5VTY9-5|HHAT_HUMAN
YRDW(+15.99)FSSQLTA	27.06	1388.6361	11	2.2	695.3268	25.08		22	4188	15-04-24-721.221 B7301 Fraction 43.wiff	3	O95864-3|FADS2_HUMAN:O95864-4|FADS2_HUMAN:O95864-2|FADS2_HUMAN:O95864|FADS2_HUMAN	Oxidation (HW)	W4:Oxidation (HW):1000.00
NRFQAVLDEL	27.02	1203.6248	10	1.5	602.8206	37.30		13	3612	15-04-24-721.221 B7301 Fraction 34.wiff	10	Q15545|TAF7_HUMAN
NRFYHEELNAP	26.99	1388.6472	11	5.3	695.3346	16.93		9	2050	15-04-24-721.221 B7301 Fraction 30.wiff	6	Q9NZ63|CI078_HUMAN
NRFGGSGSQVDSA	26.96	1280.5745	13	3.2	641.2966	11.74		6	1527	15-04-24-721.221 B7301 Fraction 27.wiff	7	Q13200-2|PSMD2_HUMAN:Q13200-3|PSMD2_HUMAN:Q13200|PSMD2_HUMAN
YRWWAEVQQTP	26.95	1462.6993	11	17.3	732.3696	23.48		21	4221	15-04-24-721.221 B7301 Fraction 42.wiff	3	P42858|HD_HUMAN
Q(-17.03)LYKMRNGY	26.93	1154.5542	9	5.3	578.2874	13.91		23	1972	15-04-24-721.221 B7301 Fraction 44.wiff	1	P49721|PSB2_HUMAN	Pyro-glu from Q	Q1:Pyro-glu from Q:1000.00
NRMNYFQVA	26.92	1141.5338	9	12.9	571.7816	15.89		20	2332	15-04-24-721.221 B7301 Fraction 41.wiff	3	Q93009-3|UBP7_HUMAN:Q93009|UBP7_HUMAN
NRFHPSML	26.92	1000.4913	8	11.7	501.2588	10.73		20	1501	15-04-24-721.221 B7301 Fraction 41.wiff	1	O60942-3|MCE1_HUMAN:O60942-4|MCE1_HUMAN:O60942-2|MCE1_HUMAN:O60942|MCE1_HUMAN
NRQPYAVSELA	26.90	1246.6306	11	0.9	624.3231	21.34		10	2319	15-04-24-721.221 B7301 Fraction 31.wiff	4	P36578|RL4_HUMAN
NRLPPEFSP	26.89	1055.5399	9	3.4	528.7791	21.78		13	2453	15-04-24-721.221 B7301 Fraction 34.wiff	6	Q9NZB2-4|F120A_HUMAN:Q9NZB2|F120A_HUMAN:Q9NZB2-6|F120A_HUMAN
NRFPQN(+.98)GLYTP	26.88	1306.6306	11	4.0	654.3252	23.08		14	2585	15-04-24-721.221 B7301 Fraction 35.wiff	2	Q9Y2G3|AT11B_HUMAN	Deamidation (NQ)	N6:Deamidation (NQ):11.06
MRDVTISKSEYAP	26.84	1495.7340	13	2.4	499.5865	17.21		11	1949	15-04-24-721.221 B7301 Fraction 32.wiff	1	O14832-2|PAHX_HUMAN:O14832|PAHX_HUMAN
VRSPVVHSV	26.83	978.5610	9	-38.6	327.1817	11.69		15	1464	15-04-24-721.221 B7301 Fraction 36.wiff	4	Q8IZF4|AGRG5_HUMAN
DRLLDMGFEA	26.83	1165.5437	10	0.9	583.7797	34.68		10	3312	15-04-24-721.221 B7301 Fraction 31.wiff	3	Q8NHQ9|DDX55_HUMAN
FSSPPVILL	26.83	971.5692	9	6.3	486.7949	36.90		23	6227	15-04-24-721.221 B7301 Fraction 44.wiff	2	P04156-2|PRIO_HUMAN:P04156|PRIO_HUMAN
YVDDTQFVR	26.83	1141.5404	9	2.3	571.7788	18.64		9	2223	15-04-24-721.221 B7301 Fraction 30.wiff	2	Q31612|1B73_HUMAN:P30461|1B13_HUMAN:P30480|1B42_HUMAN:P30460|1B08_HUMAN:Q95604|1C17_HUMAN:Q07000|1C15_HUMAN:P30462|1B14_HUMAN:Q95365|1B38_HUMAN:P30475|1B39_HUMAN:Q29836|1B67_HUMAN:P18463|1B37_HUMAN:P13747|HLAE_HUMAN
NRHLVDETMD	26.82	1228.5507	10	0.0	615.2826	13.83		3	1802	15-04-24-721.221 B7301 Fraction 24.wiff	3	Q5SRE5|NU188_HUMAN
PLPLPPLK	26.81	873.5687	8	2.3	437.7927	16.70		25	2411	15-04-24-721.221 B7301 Fraction 46.wiff	2	P48023-2|TNFL6_HUMAN:P48023|TNFL6_HUMAN
NRILEIVYA	26.80	1089.6182	9	12.3	545.8231	22.53		20	3856	15-04-24-721.221 B7301 Fraction 41.wiff	12	Q7Z429|LFG1_HUMAN
NRMKQLANQTV	26.80	1301.6874	11	3.0	434.9044	8.34		23	1168	15-04-24-721.221 B7301 Fraction 44.wiff	2	Q68EM7-2|RHG17_HUMAN:Q68EM7-6|RHG17_HUMAN:Q68EM7-5|RHG17_HUMAN:Q68EM7|RHG17_HUMAN
FRWEELGEGP	26.76	1218.5669	10	-1.1	610.2900	33.65		12	3230	15-04-24-721.221 B7301 Fraction 33.wiff	4	Q969R8|ITFG2_HUMAN
IGFGINKM(+15.99)	26.76	894.4633	8	-0.4	448.2388	11.74		24	1679	15-04-24-721.221 B7301 Fraction 45.wiff	1	P52272-2|HNRPM_HUMAN:P52272|HNRPM_HUMAN	Oxidation (M)	M8:Oxidation (M):1000.00
NRWKQSVEL	26.76	1158.6145	9	7.7	580.3190	17.54		15	1951	15-04-24-721.221 B7301 Fraction 36.wiff	1	Q00610-2|CLH1_HUMAN:Q00610|CLH1_HUMAN
FLEHKGPVFAPP	26.74	1337.7131	12	1.7	446.9124	14.70		22	2091	15-04-24-721.221 B7301 Fraction 43.wiff	2	P11387|TOP1_HUMAN
NRMPAKAPP	26.72	980.5225	9	4.2	327.8495	9.22		13	1277	15-04-24-721.221 B7301 Fraction 34.wiff	7	Q75N03-2|HAKAI_HUMAN:Q75N03|HAKAI_HUMAN
NRIM(+15.99)ALFDV	26.71	1093.5590	9	6.7	547.7904	27.15		19	4327	15-04-24-721.221 B7301 Fraction 40.wiff	2	Q14204|DYHC1_HUMAN	Oxidation (M)	M4:Oxidation (M):1000.00
Q(-17.03)RSLVLQRP	26.69	1078.6248	9	-2.6	540.3182	11.89		24	1700	15-04-24-721.221 B7301 Fraction 45.wiff	2	P22314|UBA1_HUMAN:P22314-2|UBA1_HUMAN	Pyro-glu from Q	Q1:Pyro-glu from Q:1000.00
VRTQLGLPP	26.68	979.5814	9	6.1	490.8010	12.01		19	1687	15-04-24-721.221 B7301 Fraction 40.wiff	8	Q9BXS4|TMM59_HUMAN
VAYQINAL	26.67	890.4861	8	-15.7	446.2434	30.12		15	3088	15-04-24-721.221 B7301 Fraction 36.wiff	3	Q8IZP0-7|ABI1_HUMAN:Q8IZP0-5|ABI1_HUMAN:Q8IZP0-6|ABI1_HUMAN:Q8IZP0-9|ABI1_HUMAN:Q8IZP0|ABI1_HUMAN:Q8IZP0-11|ABI1_HUMAN:Q8IZP0-10|ABI1_HUMAN:Q8IZP0-8|ABI1_HUMAN:Q8IZP0-2|ABI1_HUMAN:Q8IZP0-4|ABI1_HUMAN:Q8IZP0-3|ABI1_HUMAN:Q8IZP0-12|ABI1_HUMAN
M(+15.99)RYPFESAEA	26.67	1215.5229	10	-1.0	608.7681	22.29		12	2444	15-04-24-721.221 B7301 Fraction 33.wiff	1	P23921|RIR1_HUMAN	Oxidation (M)	M1:Oxidation (M):1000.00
SVVSTDDDLA	26.64	1020.4611	10	-0.9	511.2374	20.59		3	2513	15-04-24-721.221 B7301 Fraction 24.wiff	4	P98155-2|VLDLR_HUMAN:P98155|VLDLR_HUMAN
AGYGGLSL	26.63	736.3755	8	3.3	369.1963	30.18		13	3186	15-04-24-721.221 B7301 Fraction 34.wiff	3	P21333-2|FLNA_HUMAN:P21333|FLNA_HUMAN
AGYGGISL	26.63	736.3755	8	3.3	369.1963	30.18		13	3186	15-04-24-721.221 B7301 Fraction 34.wiff	3
MRYNEKELQAL	26.63	1393.7024	11	1.0	465.5752	12.38		25	1732	15-04-24-721.221 B7301 Fraction 46.wiff	3	Q9NW61|PKHJ1_HUMAN
NRLLIVQDA	26.63	1040.5978	9	-2.1	521.3051	23.98		15	2530	15-04-24-721.221 B7301 Fraction 36.wiff	2	O95772-2|MENTO_HUMAN:O95772|MENTO_HUMAN
NRNPVNYF	26.59	1022.4933	8	-7.6	512.2501	22.51		16	2330	15-04-24-721.221 B7301 Fraction 37.wiff	1	P04040|CATA_HUMAN
GGYSISFL	26.58	842.4174	8	9.0	422.2198	33.37		20	5241	15-04-24-721.221 B7301 Fraction 41.wiff	2	Q96S82|UBL7_HUMAN
ATTYIPLM	26.57	908.4677	8	5.5	455.2436	28.81		18	4534	15-04-24-721.221 B7301 Fraction 39.wiff	2	Q86UP2-2|KTN1_HUMAN:Q86UP2-3|KTN1_HUMAN:Q86UP2-4|KTN1_HUMAN:Q86UP2|KTN1_HUMAN
YRLLPGPSA	26.56	972.5392	9	3.1	487.2784	14.36		23	2039	15-04-24-721.221 B7301 Fraction 44.wiff	2	Q9NPE2-3|NGRN_HUMAN
NRVAYMNPIAM(+15.99)	26.55	1294.6162	11	2.8	648.3172	13.11		22	1821	15-04-24-721.221 B7301 Fraction 43.wiff	1	Q8N9E0|F133A_HUMAN	Oxidation (M)	M11:Oxidation (M):170.04
VRAKWYPEV	26.55	1146.6185	9	10.3	574.3224	12.76		20	1771	15-04-24-721.221 B7301 Fraction 41.wiff	1	P60763|RAC3_HUMAN:P63000|RAC1_HUMAN:P63000-2|RAC1_HUMAN
NRYWGTPIP	26.54	1102.5559	9	1.9	552.2863	18.64		22	2773	15-04-24-721.221 B7301 Fraction 43.wiff	3	P41252|SYIC_HUMAN
AALLLSHI	26.54	836.5120	8	4.3	419.2651	20.81		20	3578	15-04-24-721.221 B7301 Fraction 41.wiff	1	Q9Y6J9|TAF6L_HUMAN
AALLISHI	26.54	836.5120	8	4.3	419.2651	20.81		20	3578	15-04-24-721.221 B7301 Fraction 41.wiff	1
NRISGETIFVTA	26.54	1306.6881	12	11.1	654.3586	27.52		15	2825	15-04-24-721.221 B7301 Fraction 36.wiff	5	Q00610-2|CLH1_HUMAN:Q00610|CLH1_HUMAN
NRAAPGAEFAP	26.48	1099.5410	11	4.4	550.7802	17.50		9	2112	15-04-24-721.221 B7301 Fraction 30.wiff	5	Q15233|NONO_HUMAN
Q(-17.03)SYTLRQL	26.47	990.5134	8	-5.6	496.2612	29.20		16	2939	15-04-24-721.221 B7301 Fraction 37.wiff	1	Q9Y2L5-2|TPPC8_HUMAN:Q9Y2L5|TPPC8_HUMAN	Pyro-glu from Q	Q1:Pyro-glu from Q:1000.00
LFVAATY	26.46	783.4167	7	5.0	392.7176	19.47		20	3242	15-04-24-721.221 B7301 Fraction 41.wiff	1	P04844-2|RPN2_HUMAN:P04844|RPN2_HUMAN
GEDQTQDTELVETRPAG	26.44	1844.8387	17	-0.9	615.9529	18.03		3	2276	15-04-24-721.221 B7301 Fraction 24.wiff	1	Q31612|1B73_HUMAN:P30461|1B13_HUMAN:P30480|1B42_HUMAN:P30460|1B08_HUMAN:Q95604|1C17_HUMAN:Q07000|1C15_HUMAN:Q04826|1B40_HUMAN:P30462|1B14_HUMAN:Q95365|1B38_HUMAN:P30475|1B39_HUMAN:Q29836|1B67_HUMAN:P18463|1B37_HUMAN:P03989|1B27_HUMAN:P30483|1B45_HUMAN:P30466|1B18_HUMAN
S(+42.01)LSNKLTLD	26.40	1031.5499	9	0.1	516.7823	28.45		13	3060	15-04-24-721.221 B7301 Fraction 34.wiff	1	P00558|PGK1_HUMAN	Acetylation (N-term)	S1:Acetylation (N-term):1000.00
MFQIGKM	26.39	853.4190	7	1.8	427.7176	17.87		26	2410	15-04-24-721.221 B7301 Fraction 47.wiff	1	P53999|TCP4_HUMAN
DRNKYQIHI	26.39	1185.6255	9	-18.8	396.2083	16.73		15	1879	15-04-24-721.221 B7301 Fraction 36.wiff	1	P35998-2|PRS7_HUMAN:P35998|PRS7_HUMAN
DIQMTQSPSSL	26.38	1205.5598	11	4.4	603.7899	28.37		7	2617	15-04-24-721.221 B7301 Fraction 28.wiff	3	P01599|KV107_HUMAN:P04431|KV123_HUMAN:P01610|KV118_HUMAN:P01601|KV109_HUMAN:P01609|KV117_HUMAN:P01607|KV115_HUMAN:P01593|KV101_HUMAN:P80362|KV125_HUMAN:P01608|KV116_HUMAN:P01600|KV108_HUMAN:P01594|KV102_HUMAN:P04432|KV124_HUMAN
RPYQMPQL	26.36	1031.5222	8	4.9	516.7709	16.73		18	2878	15-04-24-721.221 B7301 Fraction 39.wiff	2	Q9HCD6|TANC2_HUMAN:Q9HCD6-2|TANC2_HUMAN
ASWLAAEL	26.35	859.4440	8	2.7	430.7304	40.24		13	3831	15-04-24-721.221 B7301 Fraction 34.wiff	3	Q9UMR2-2|DD19B_HUMAN:Q9UMR2-4|DD19B_HUMAN:Q9NUU7|DD19A_HUMAN:Q9UMR2|DD19B_HUMAN
NRHAVVM(+15.99)ELI	26.34	1196.6335	10	5.0	599.3270	19.49		17	2068	15-04-24-721.221 B7301 Fraction 38.wiff	1	Q9BVS4-2|RIOK2_HUMAN:Q9BVS4|RIOK2_HUMAN	Oxidation (M)	M7:Oxidation (M):1000.00
LRLTVVDTP	26.32	1012.5917	9	5.0	507.3057	15.54		18	2642	15-04-24-721.221 B7301 Fraction 39.wiff	1	Q15019|SEPT2_HUMAN:Q15019-3|SEPT2_HUMAN:Q15019-2|SEPT2_HUMAN
DRFLFNPSA	26.32	1065.5243	9	1.7	533.7703	29.44		17	2998	15-04-24-721.221 B7301 Fraction 38.wiff	1	Q15751|HERC1_HUMAN
NRLHQEYVP	26.31	1154.5833	9	3.3	578.3008	13.63		9	1698	15-04-24-721.221 B7301 Fraction 30.wiff	7	Q15061|WDR43_HUMAN
MRFGNEREL	26.29	1150.5553	9	2.0	384.5265	18.17		11	2028	15-04-24-721.221 B7301 Fraction 32.wiff	2	Q9UID6|ZN639_HUMAN
NRFESHGGGWGYSA	26.29	1523.6542	14	4.1	508.8941	17.45		14	2010	15-04-24-721.221 B7301 Fraction 35.wiff	1	O75592-2|MYCB2_HUMAN:O75592|MYCB2_HUMAN
TRIGLINDM(+15.99)V	26.29	1146.6067	10	-0.6	574.3103	16.18		18	2794	15-04-24-721.221 B7301 Fraction 39.wiff	1	Q14152-2|EIF3A_HUMAN:Q14152|EIF3A_HUMAN	Oxidation (M)	M9:Oxidation (M):1000.00
VRSFISPIP	26.28	1014.5862	9	5.1	508.3029	20.35		26	2729	15-04-24-721.221 B7301 Fraction 47.wiff	2	Q9UGU0-2|TCF20_HUMAN
Q(-17.03)FQPAAGGYFVPA	26.26	1334.6295	13	15.1	668.3321	35.18		20	5459	15-04-24-721.221 B7301 Fraction 41.wiff	1	Q13310-2|PABP4_HUMAN:Q13310|PABP4_HUMAN:Q13310-3|PABP4_HUMAN	Pyro-glu from Q	Q1:Pyro-glu from Q:1000.00
NRFIGNPGIQ	26.26	1114.5883	10	6.3	558.3049	11.34		18	1649	15-04-24-721.221 B7301 Fraction 39.wiff	1	Q5S007|LRRK2_HUMAN
ASFGMTLL	26.25	838.4258	8	6.5	420.2229	34.78		21	5650	15-04-24-721.221 B7301 Fraction 42.wiff	2	B9EJG8-2|T150C_HUMAN:B9EJG8|T150C_HUMAN
C(+119.00)RSEAEAKAQI	26.25	1323.5911	11	2.5	442.2054	11.54		3	1553	15-04-24-721.221 B7301 Fraction 24.wiff	2	Q8IZF4|AGRG5_HUMAN	Cysteinylation	C1:Cysteinylation:1000.00
TRMAVQFEL	26.23	1093.5590	9	1.4	547.7875	33.09		17	3345	15-04-24-721.221 B7301 Fraction 38.wiff	1	Q10713-2|MPPA_HUMAN:Q10713|MPPA_HUMAN
LRLQETLSA	26.23	1029.5818	9	-5.6	515.7953	22.07		15	2332	15-04-24-721.221 B7301 Fraction 36.wiff	1	P78527-2|PRKDC_HUMAN:P78527|PRKDC_HUMAN
Q(-17.03)FPGFKEV	26.22	933.4596	8	-9.0	467.7329	37.40		16	3583	15-04-24-721.221 B7301 Fraction 37.wiff	1	P09012|SNRPA_HUMAN:P08579|RU2B_HUMAN	Pyro-glu from Q	Q1:Pyro-glu from Q:1000.00
NRMAGIFDV	26.21	1021.5015	9	6.8	511.7615	24.05		18	4020	15-04-24-721.221 B7301 Fraction 39.wiff	1	Q9BTX1-4|NDC1_HUMAN:Q9BTX1-6|NDC1_HUMAN:Q9BTX1-5|NDC1_HUMAN:Q9BTX1-2|NDC1_HUMAN:Q9BTX1|NDC1_HUMAN
S(+42.01)SGNAKIGHPAPNFKATAVMPD	26.19	2251.1055	22	14.9	751.3870	13.16		19	1894	15-04-24-721.221 B7301 Fraction 40.wiff	1	Q06830|PRDX1_HUMAN	Acetylation (N-term)	S1:Acetylation (N-term):1000.00
VSRPGRGEPRFITVGYVD	26.17	2004.0541	18	5.3	669.0288	13.72		25	1902	15-04-24-721.221 B7301 Fraction 46.wiff	1	Q31612|1B73_HUMAN:Q04826|1B40_HUMAN:P03989|1B27_HUMAN
HAFKLPAL	26.17	895.5280	8	4.9	448.7735	17.60		26	2341	15-04-24-721.221 B7301 Fraction 47.wiff	1	Q99698-3|LYST_HUMAN:Q99698|LYST_HUMAN:Q99698-2|LYST_HUMAN
VVSEVDIAKAD	26.17	1144.5975	11	-1.4	573.3052	16.26		6	2053	15-04-24-721.221 B7301 Fraction 27.wiff	2	P20591|MX1_HUMAN:P20591-2|MX1_HUMAN
GAYLIPLL	26.14	858.5215	8	1.3	430.2686	43.86		25	6847	15-04-24-721.221 B7301 Fraction 46.wiff	10	P26196|DDX6_HUMAN
SRLPYQPPAL	26.14	1140.6292	10	26.1	571.3367	18.31		20	2919	15-04-24-721.221 B7301 Fraction 41.wiff	1	Q5SXM2|SNPC4_HUMAN
RSLGYDLPMV	26.10	1149.5852	10	2.6	575.8014	33.68		17	3392	15-04-24-721.221 B7301 Fraction 38.wiff	1	Q13813-3|SPTN1_HUMAN:Q13813|SPTN1_HUMAN:Q13813-2|SPTN1_HUMAN
IRYPDSHQL	26.07	1127.5723	9	4.0	376.8662	15.92		12	1887	15-04-24-721.221 B7301 Fraction 33.wiff	2	Q9UN86-2|G3BP2_HUMAN:Q9UN86|G3BP2_HUMAN
NQFQALLQY	26.06	1123.5662	9	13.9	562.7982	31.14		20	5005	15-04-24-721.221 B7301 Fraction 41.wiff	2	Q9UKA9-6|PTBP2_HUMAN:Q9UKA9-4|PTBP2_HUMAN:Q9UKA9-3|PTBP2_HUMAN:O95758-7|PTBP3_HUMAN:O95758-1|PTBP3_HUMAN:O95758-6|PTBP3_HUMAN:O95758-2|PTBP3_HUMAN:O95758|PTBP3_HUMAN:O95758-5|PTBP3_HUMAN:O95758-4|PTBP3_HUMAN:P26599|PTBP1_HUMAN:P26599-2|PTBP1_HUMAN:P26599-3|PTBP1_HUMAN:Q9UKA9-5|PTBP2_HUMAN:Q9UKA9|PTBP2_HUMAN:Q9UKA9-2|PTBP2_HUMAN
NRNPPEQLP	26.05	1063.5410	9	3.4	532.7796	14.71		4	1761	15-04-24-721.221 B7301 Fraction 25.wiff	2	Q8N122-3|RPTOR_HUMAN:Q8N122|RPTOR_HUMAN
RQGFVPAAY	26.04	1007.5188	9	-3.4	504.7650	20.63		17	2191	15-04-24-721.221 B7301 Fraction 38.wiff	3	Q13813-3|SPTN1_HUMAN:Q13813|SPTN1_HUMAN:Q13813-2|SPTN1_HUMAN
AAFVLPEF	26.03	892.4694	8	4.5	447.2440	39.52		18	5292	15-04-24-721.221 B7301 Fraction 39.wiff	1	P19623|SPEE_HUMAN
M(+42.01)(+15.99)ELSDANLQTLTEYLKKTLDPD	26.03	2595.2625	22	10.8	866.1041	52.47		26	7738	15-04-24-721.221 B7301 Fraction 47.wiff	2	P55060-4|XPO2_HUMAN:P55060-3|XPO2_HUMAN:P55060|XPO2_HUMAN:P55060-2|XPO2_HUMAN	Acetylation (N-term); Oxidation (M)	M1:Acetylation (N-term):1000.00;M1:Oxidation (M):1000.00
PKIVKWDRDM	26.01	1286.6805	10	-0.4	429.9006	9.98		22	1380	15-04-24-721.221 B7301 Fraction 43.wiff	3	P61769|B2MG_HUMAN
ARLALSPVP	25.99	922.5599	9	2.8	462.2885	15.07		23	2178	15-04-24-721.221 B7301 Fraction 44.wiff	5	P40259-2|CD79B_HUMAN:P40259|CD79B_HUMAN:P40259-3|CD79B_HUMAN
VRM(+15.99)PPFTQA	25.98	1061.5328	9	4.3	531.7760	9.67		24	1419	15-04-24-721.221 B7301 Fraction 45.wiff	1	Q6ZS81-4|WDFY4_HUMAN	Oxidation (M)	M3:Oxidation (M):1000.00
ARDPHSGHFVA	25.97	1192.5737	11	0.1	398.5319	9.93		9	1336	15-04-24-721.221 B7301 Fraction 30.wiff	1	P11802|CDK4_HUMAN
NRVSLEMASA	25.95	1076.5284	10	1.0	539.2720	18.80		11	2096	15-04-24-721.221 B7301 Fraction 32.wiff	1	Q96AY2|EME1_HUMAN:Q96AY2-2|EME1_HUMAN
TGIYEALEL	25.94	1007.5175	9	3.0	504.7675	41.18		10	3870	15-04-24-721.221 B7301 Fraction 31.wiff	9	P06733|ENOA_HUMAN
NRNQLHMLP	25.93	1121.5764	9	6.1	374.8683	11.06		18	1591	15-04-24-721.221 B7301 Fraction 39.wiff	1	O75093-2|SLIT1_HUMAN
NRIIFSPVAP	25.92	1112.6342	10	8.4	557.3290	18.81		25	2749	15-04-24-721.221 B7301 Fraction 46.wiff	2	O15294-2|OGT1_HUMAN:O15294-4|OGT1_HUMAN:O15294-3|OGT1_HUMAN:O15294|OGT1_HUMAN
NRYSDGLLRF	25.92	1239.6360	10	-3.0	620.8234	18.83		22	2812	15-04-24-721.221 B7301 Fraction 43.wiff	1	Q9Y250-7|LZTS1_HUMAN:Q9Y250-6|LZTS1_HUMAN:Q9Y250-5|LZTS1_HUMAN:Q9Y250-4|LZTS1_HUMAN:Q9Y250-3|LZTS1_HUMAN:Q9Y250-2|LZTS1_HUMAN:Q9Y250|LZTS1_HUMAN
NRFQELIQEY	25.90	1338.6567	10	4.1	447.2280	33.35		13	3366	15-04-24-721.221 B7301 Fraction 34.wiff	2	Q6NUM6-2|TYW1B_HUMAN:Q6NUM6|TYW1B_HUMAN:Q9NV66|TYW1_HUMAN
NEYAGFLM(+15.99)A	25.87	1030.4430	9	2.2	516.2299	32.08		14	3310	15-04-24-721.221 B7301 Fraction 35.wiff	1	Q9H1A4|APC1_HUMAN	Oxidation (M)	M8:Oxidation (M):1000.00
DRVKVIFHP	25.85	1109.6345	9	10.4	555.8303	10.36		21	1507	15-04-24-721.221 B7301 Fraction 42.wiff	5	P13807-2|GYS1_HUMAN:P13807|GYS1_HUMAN
NRYHVPVVVVP	25.83	1277.7244	11	4.3	426.9172	16.06		21	2491	15-04-24-721.221 B7301 Fraction 42.wiff	2	P04844-2|RPN2_HUMAN:P04844|RPN2_HUMAN
LPALLEFY	25.83	964.5269	8	11.7	483.2764	43.57		21	6216	15-04-24-721.221 B7301 Fraction 42.wiff	1	P46109|CRKL_HUMAN
NRFGGGPAV	25.81	873.4457	9	2.8	437.7314	15.48		12	1836	15-04-24-721.221 B7301 Fraction 33.wiff	2	Q9Y2K6|UBP20_HUMAN
NRFSGW(+15.99)YDADLSP	25.81	1542.6738	13	20.2	772.3597	30.29		15	3110	15-04-24-721.221 B7301 Fraction 36.wiff	1	P18669|PGAM1_HUMAN	Oxidation (HW)	W6:Oxidation (HW):1000.00
GRLLRGYNQFAYDG	25.81	1628.8059	14	0.0	543.9426	13.48		24	1904	15-04-24-721.221 B7301 Fraction 45.wiff	1	Q31612|1B73_HUMAN:Q95604|1C17_HUMAN:P30462|1B14_HUMAN:P18463|1B37_HUMAN
NRYIPTAAA	25.76	975.5137	9	1.7	488.7650	14.99		13	1812	15-04-24-721.221 B7301 Fraction 34.wiff	3	Q9H9S3-3|S61A2_HUMAN:Q9H9S3|S61A2_HUMAN:P61619|S61A1_HUMAN
KAIELFSV	25.75	905.5222	8	6.4	453.7713	24.51		18	4083	15-04-24-721.221 B7301 Fraction 39.wiff	2	P30419-2|NMT1_HUMAN:P30419|NMT1_HUMAN
SRLFVGNLPP	25.75	1098.6185	10	4.5	550.3190	18.68		24	2860	15-04-24-721.221 B7301 Fraction 45.wiff	5	Q15233|NONO_HUMAN
IRFYQTAEEL	25.74	1268.6400	10	2.9	635.3291	28.36		13	3047	15-04-24-721.221 B7301 Fraction 34.wiff	2	Q9P2R3|ANFY1_HUMAN:Q9P2R3-2|ANFY1_HUMAN:Q9P2R3-4|ANFY1_HUMAN
MRFPESSVA	25.71	1022.4855	9	0.2	512.2501	19.47		13	2192	15-04-24-721.221 B7301 Fraction 34.wiff	2	Q8TF72|SHRM3_HUMAN
MRFIVDQTQTP	25.70	1334.6653	11	8.9	668.3458	15.77		18	2689	15-04-24-721.221 B7301 Fraction 39.wiff	2	Q7Z460-3|CLAP1_HUMAN
TRLGFLLGEGIP	25.70	1271.7238	12	3.9	636.8716	34.78		25	5256	15-04-24-721.221 B7301 Fraction 46.wiff	4	Q9C0D5|TANC1_HUMAN
NRAGVGLLEV	25.69	1026.5822	10	2.7	514.2997	28.39		14	2982	15-04-24-721.221 B7301 Fraction 35.wiff	2	O75879|GATB_HUMAN
NRVVLPIEA	25.69	1009.5920	9	-3.3	505.8016	26.17		15	2713	15-04-24-721.221 B7301 Fraction 36.wiff	5	P00403|COX2_HUMAN
IRVLQPLSA	25.69	995.6127	9	2.9	498.8151	15.78		26	2061	15-04-24-721.221 B7301 Fraction 47.wiff	1	Q92854-2|SEM4D_HUMAN:Q92854|SEM4D_HUMAN
GGGYTIRNV	25.68	935.4825	9	5.5	468.7511	17.44		11	1970	15-04-24-721.221 B7301 Fraction 32.wiff	1	Q13547|HDAC1_HUMAN
NRWEQVPLIKEKLSQG	25.67	1924.0530	16	23.5	642.3734	15.11		23	2184	15-04-24-721.221 B7301 Fraction 44.wiff	1	P23919-2|KTHY_HUMAN:P23919|KTHY_HUMAN
NRVNLIYGT	25.67	1048.5665	9	8.2	525.2949	12.93		20	1798	15-04-24-721.221 B7301 Fraction 41.wiff	2	Q96BX8|MOB3A_HUMAN
NRLSAIPRSL	25.67	1125.6619	10	1.5	563.8391	11.99		26	1564	15-04-24-721.221 B7301 Fraction 47.wiff	1	Q9UQ13-2|SHOC2_HUMAN:Q9UQ13|SHOC2_HUMAN
YDGKDYIAL	25.64	1056.5127	9	6.1	529.2668	27.02		9	2962	15-04-24-721.221 B7301 Fraction 30.wiff	2	Q31612|1B73_HUMAN:P30461|1B13_HUMAN:P30480|1B42_HUMAN:P30460|1B08_HUMAN:Q95604|1C17_HUMAN:Q07000|1C15_HUMAN:Q04826|1B40_HUMAN:P30462|1B14_HUMAN:Q95365|1B38_HUMAN:P30475|1B39_HUMAN:Q29836|1B67_HUMAN:P18463|1B37_HUMAN:P03989|1B27_HUMAN:P30483|1B45_HUMAN:P30466|1B18_HUMAN
YDGKDYLAL	25.64	1056.5127	9	6.1	529.2668	27.02		9	2962	15-04-24-721.221 B7301 Fraction 30.wiff	2
NRLQYLIDL	25.63	1146.6396	9	15.7	574.3361	30.73		20	4959	15-04-24-721.221 B7301 Fraction 41.wiff	6	Q9P015|RM15_HUMAN
NRVVSSVSSSP	25.62	1117.5728	11	0.6	559.7940	11.31		10	1523	15-04-24-721.221 B7301 Fraction 31.wiff	1	P29375-2|KDM5A_HUMAN:P29375|KDM5A_HUMAN
G(+42.01)RLLRGH(+15.99)DQLAYDGKDYIALNEDLRSWTA	25.61	3403.6909	29	21.5	851.9483	30.10		26	4513	15-04-24-721.221 B7301 Fraction 47.wiff	1	Q07000|1C15_HUMAN	Acetylation (N-term); Oxidation (HW)	G1:Acetylation (N-term):1000.00;H7:Oxidation (HW):89.07
NRIPYGSHIIP	25.59	1265.6880	11	17.1	633.8621	12.97		20	1804	15-04-24-721.221 B7301 Fraction 41.wiff	1	Q96L50|LLR1_HUMAN
NRVKVSQAAADL	25.57	1270.6993	12	2.3	424.5747	14.99		11	1742	15-04-24-721.221 B7301 Fraction 32.wiff	1	P63218|GBG5_HUMAN
IFSQKLGY	25.55	954.5175	8	3.2	478.2675	13.08		25	1802	15-04-24-721.221 B7301 Fraction 46.wiff	2	P25098|ARBK1_HUMAN
ADTAAQITQRKWEAARVAEQL	25.54	2355.2295	21	7.5	589.8191	17.53		18	3008	15-04-24-721.221 B7301 Fraction 39.wiff	1	Q31612|1B73_HUMAN:Q04826|1B40_HUMAN:Q95365|1B38_HUMAN:P30475|1B39_HUMAN:Q29836|1B67_HUMAN:P03989|1B27_HUMAN:P30466|1B18_HUMAN
MFQTLKY	25.53	929.4681	7	-0.1	465.7413	15.30		24	2198	15-04-24-721.221 B7301 Fraction 45.wiff	2	P04844-2|RPN2_HUMAN:P04844|RPN2_HUMAN
LSFTMPQI	25.51	935.4786	8	7.4	468.7501	34.84		23	5997	15-04-24-721.221 B7301 Fraction 44.wiff	1	Q16665-2|HIF1A_HUMAN:Q16665|HIF1A_HUMAN:Q16665-3|HIF1A_HUMAN
YRLSTVVSP	25.47	1020.5604	9	16.0	511.2956	13.20		20	1848	15-04-24-721.221 B7301 Fraction 41.wiff	3	Q6YHU6|THADA_HUMAN:Q6YHU6-2|THADA_HUMAN
M(+15.99)RMATPLLM(+15.99)QA	25.46	1293.6244	11	2.2	647.8209	13.31		25	1841	15-04-24-721.221 B7301 Fraction 46.wiff	3	P04233-2|HG2A_HUMAN:P04233|HG2A_HUMAN	Oxidation (M)	M1:Oxidation (M):0.00;M9:Oxidation (M):62.39
SGYPLPKI	25.44	873.4960	8	5.6	437.7577	17.89		19	2851	15-04-24-721.221 B7301 Fraction 40.wiff	5	Q8WZ42-6|TITIN_HUMAN
A(+42.01)DMQNLVERL	25.44	1229.6074	10	-3.5	615.8088	45.93		12	4244	15-04-24-721.221 B7301 Fraction 33.wiff	3	Q01518-2|CAP1_HUMAN:Q01518|CAP1_HUMAN	Acetylation (N-term)	A1:Acetylation (N-term):1000.00
NRYFEMGPP	25.42	1109.4963	9	3.2	555.7572	24.84		14	2722	15-04-24-721.221 B7301 Fraction 35.wiff	1	Q9Y2I1-2|NISCH_HUMAN:Q9Y2I1|NISCH_HUMAN
NRYRDYYRQY	25.41	1495.6956	10	6.2	499.5756	8.46		19	1140	15-04-24-721.221 B7301 Fraction 40.wiff	1	Q1KMD3|HNRL2_HUMAN
YSYLIGRL	25.41	983.5440	8	3.1	492.7808	23.22		26	3493	15-04-24-721.221 B7301 Fraction 47.wiff	1	Q8N8U2|CDYL2_HUMAN
GSFSLTLI	25.41	836.4644	8	-0.5	419.2393	36.89		22	5998	15-04-24-721.221 B7301 Fraction 43.wiff	1	Q9BV94|EDEM2_HUMAN
NRYFENPQVIP	25.40	1375.6884	11	15.3	688.8620	28.25		15	2879	15-04-24-721.221 B7301 Fraction 36.wiff	2	Q9Y4A5-2|TRRAP_HUMAN:Q9Y4A5|TRRAP_HUMAN
TADLLPKL	25.40	869.5222	8	-16.5	435.7612	31.48		17	3205	15-04-24-721.221 B7301 Fraction 38.wiff	2	Q8NHQ9|DDX55_HUMAN
S(+42.01)GEDEQQEQTIAEDLVVTKYK	25.38	2451.1653	21	3.4	818.0651	34.78		5	3384	15-04-24-721.221 B7301 Fraction 26.wiff	2	Q9UQ80|PA2G4_HUMAN	Acetylation (N-term)	S1:Acetylation (N-term):1000.00
VGYTLVHL	25.37	900.5069	8	5.7	451.2633	21.79		19	3487	15-04-24-721.221 B7301 Fraction 40.wiff	1	Q9UGI0|ZRAN1_HUMAN
NRAALLWAEA	25.37	1113.5930	10	8.3	557.8084	21.49		18	3645	15-04-24-721.221 B7301 Fraction 39.wiff	1	Q9Y2G9|SBNO2_HUMAN:Q9Y2G9-3|SBNO2_HUMAN
TAFSLAIV	25.35	820.4694	8	5.1	411.2441	33.43		21	5540	15-04-24-721.221 B7301 Fraction 42.wiff	1	Q7LBE3-2|S26A9_HUMAN
SGAYLIPLL(+21.98)	25.34	967.5354	9	3.4	484.7766	43.35		24	6367	15-04-24-721.221 B7301 Fraction 45.wiff	1	P26196|DDX6_HUMAN	Sodium adduct	L9:Sodium adduct:1000.00
NRHLVDETM(+15.99)DP	25.33	1341.5983	11	-1.4	671.8055	12.49		3	1628	15-04-24-721.221 B7301 Fraction 24.wiff	1	Q5SRE5|NU188_HUMAN	Oxidation (M)	M9:Oxidation (M):1000.00
NRVYIPC(+119.00)IYV	25.33	1357.6522	10	16.5	679.8446	24.73		20	4183	15-04-24-721.221 B7301 Fraction 41.wiff	3	Q9Y295|DRG1_HUMAN	Cysteinylation	C7:Cysteinylation:1000.00
DDMGFGLFD	25.29	1015.3957	9	2.2	508.7062	45.97		9	4360	15-04-24-721.221 B7301 Fraction 30.wiff	1	P05387|RLA2_HUMAN
NRDPNHGLYP	25.29	1181.5577	10	1.4	591.7870	14.66		8	1783	15-04-24-721.221 B7301 Fraction 29.wiff	1	Q8NFZ0|FBH1_HUMAN:Q8NFZ0-2|FBH1_HUMAN
RSIILTAV	25.28	871.5491	8	8.6	436.7856	17.00		21	2754	15-04-24-721.221 B7301 Fraction 42.wiff	2	Q14643-4|ITPR1_HUMAN:Q14643-3|ITPR1_HUMAN:Q14643-8|ITPR1_HUMAN:Q14643-7|ITPR1_HUMAN:Q14643-5|ITPR1_HUMAN:Q14643-2|ITPR1_HUMAN:Q14643-6|ITPR1_HUMAN:Q14643|ITPR1_HUMAN
HATIIPKV	25.25	877.5385	8	4.1	439.7784	10.35		18	1428	15-04-24-721.221 B7301 Fraction 39.wiff	1	P30153|2AAA_HUMAN
AGYSALML	25.25	824.4102	8	-17.1	413.2054	36.47		16	3530	15-04-24-721.221 B7301 Fraction 37.wiff	4	Q6NY19-2|KANK3_HUMAN:Q6NY19|KANK3_HUMAN
AAVLM(+15.99)ARL	25.24	859.4949	8	3.6	430.7563	12.73		24	1798	15-04-24-721.221 B7301 Fraction 45.wiff	1	Q15437|SC23B_HUMAN	Oxidation (M)	M5:Oxidation (M):1000.00
MRAAPRPAP	25.24	965.5229	9	-38.3	322.8359	9.95		17	1361	15-04-24-721.221 B7301 Fraction 38.wiff	4	Q5T1J5|CHCH9_HUMAN:Q9Y6H1|CHCH2_HUMAN
ITVGYVDDTQ	25.23	1109.5240	10	2.4	555.7706	20.59		6	2520	15-04-24-721.221 B7301 Fraction 27.wiff	3	Q31612|1B73_HUMAN:P30461|1B13_HUMAN
LRLPLEYMA	25.14	1104.6001	9	-7.9	553.3030	28.85		25	4685	15-04-24-721.221 B7301 Fraction 46.wiff	1	Q9NTI5-2|PDS5B_HUMAN:Q9NTI5|PDS5B_HUMAN
AKEIEVGGGRKAIIIFVP	25.10	1896.1196	18	10.0	633.0535	24.58		26	3901	15-04-24-721.221 B7301 Fraction 47.wiff	1	P62081|RS7_HUMAN
NRVYMPC(+119.00)LYVY	25.09	1538.6720	11	16.7	770.3561	24.81		21	4462	15-04-24-721.221 B7301 Fraction 42.wiff	2	P55039|DRG2_HUMAN	Cysteinylation	C7:Cysteinylation:1000.00
AAYAIPM(+15.99)L	25.08	864.4415	8	5.3	433.2303	25.69		19	4121	15-04-24-721.221 B7301 Fraction 40.wiff	1	Q9NY93-2|DDX56_HUMAN:Q9NY93|DDX56_HUMAN	Oxidation (M)	M7:Oxidation (M):1000.00
GPVRGISI	25.07	797.4759	8	-18.6	399.7378	21.62		17	2297	15-04-24-721.221 B7301 Fraction 38.wiff	1	P08708|RS17_HUMAN
GSHSMRYFHTSVSRPGRGE	25.07	2147.0078	19	4.6	430.4108	7.84		26	1241	15-04-24-721.221 B7301 Fraction 47.wiff	1	Q31612|1B73_HUMAN:Q04826|1B40_HUMAN:P18463|1B37_HUMAN:P03989|1B27_HUMAN:P30466|1B18_HUMAN
NRLQQEETQL	25.06	1257.6313	10	-1.0	629.8223	18.64		3	2367	15-04-24-721.221 B7301 Fraction 24.wiff	2	Q9UBC2-2|EP15R_HUMAN
SVPEAQSAL	25.03	900.4552	9	1.9	451.2357	17.46		4	1921	15-04-24-721.221 B7301 Fraction 25.wiff	1	Q6FIF0-2|ZFAN6_HUMAN:Q6FIF0|ZFAN6_HUMAN
NRLMHPIEP	25.02	1105.5702	9	0.9	553.7928	15.35		13	1859	15-04-24-721.221 B7301 Fraction 34.wiff	1	Q9H4E7|DEFI6_HUMAN
QFQALLQY	24.97	1009.5233	8	10.2	505.7740	27.49		20	4581	15-04-24-721.221 B7301 Fraction 41.wiff	1	Q9UKA9-6|PTBP2_HUMAN:Q9UKA9-4|PTBP2_HUMAN:Q9UKA9-3|PTBP2_HUMAN:O95758-7|PTBP3_HUMAN:O95758-1|PTBP3_HUMAN:O95758-6|PTBP3_HUMAN:O95758-2|PTBP3_HUMAN:O95758|PTBP3_HUMAN:O95758-5|PTBP3_HUMAN:O95758-4|PTBP3_HUMAN:P26599|PTBP1_HUMAN:P26599-2|PTBP1_HUMAN:P26599-3|PTBP1_HUMAN:Q9UKA9-5|PTBP2_HUMAN:Q9UKA9|PTBP2_HUMAN:Q9UKA9-2|PTBP2_HUMAN
Q(-17.03)RDPNSPLYSV	24.97	1257.5989	11	2.1	629.8080	27.45		10	2841	15-04-24-721.221 B7301 Fraction 31.wiff	1	Q9UMR2-2|DD19B_HUMAN:Q9UMR2-4|DD19B_HUMAN:Q9NUU7|DD19A_HUMAN:Q9UMR2|DD19B_HUMAN	Pyro-glu from Q	Q1:Pyro-glu from Q:1000.00
GSVILALV	24.96	770.4902	8	2.3	386.2532	35.56		21	5713	15-04-24-721.221 B7301 Fraction 42.wiff	2	Q9ULI4|KI26A_HUMAN
NFAALTNL	24.93	862.4548	8	5.6	432.2371	29.09		19	4570	15-04-24-721.221 B7301 Fraction 40.wiff	1	Q08499|PDE4D_HUMAN
NRAVVGVVA	24.92	883.5239	9	4.3	442.7711	15.57		14	1852	15-04-24-721.221 B7301 Fraction 35.wiff	9	P62917|RL8_HUMAN
VRLLLQYDA	24.91	1089.6182	9	-2.2	545.8152	21.38		22	3312	15-04-24-721.221 B7301 Fraction 43.wiff	1	P16157-2|ANK1_HUMAN:P16157-11|ANK1_HUMAN:P16157-9|ANK1_HUMAN:P16157-6|ANK1_HUMAN:P16157-7|ANK1_HUMAN:P16157-4|ANK1_HUMAN:P16157-13|ANK1_HUMAN:P16157-10|ANK1_HUMAN:P16157-15|ANK1_HUMAN:P16157-8|ANK1_HUMAN:P16157-5|ANK1_HUMAN:P16157-16|ANK1_HUMAN:P16157-3|ANK1_HUMAN:P16157|ANK1_HUMAN:P16157-21|ANK1_HUMAN:P16157-12|ANK1_HUMAN:P16157-14|ANK1_HUMAN
ASELLMRL	24.91	931.5161	8	2.1	466.7663	24.04		18	4018	15-04-24-721.221 B7301 Fraction 39.wiff	2	Q01082-3|SPTB2_HUMAN:Q01082-2|SPTB2_HUMAN:Q01082|SPTB2_HUMAN
RGYAVNVF	24.90	924.4817	8	8.4	463.2520	16.58		19	2504	15-04-24-721.221 B7301 Fraction 40.wiff	2	Q15738|NSDHL_HUMAN
AGYSALM(+15.99)L	24.90	840.4052	8	-15.9	421.2032	31.95		16	3245	15-04-24-721.221 B7301 Fraction 37.wiff	2	Q6NY19-2|KANK3_HUMAN:Q6NY19|KANK3_HUMAN	Oxidation (M)	M7:Oxidation (M):1000.00
VRLPPERAP	24.89	1033.6033	9	-0.7	345.5414	8.55		18	1159	15-04-24-721.221 B7301 Fraction 39.wiff	1	Q6ZMZ0-2|RN19B_HUMAN:Q6ZMZ0-4|RN19B_HUMAN:Q6ZMZ0|RN19B_HUMAN
NRVVLENEA	24.89	1042.5406	9	-2.2	522.2764	15.37		3	1961	15-04-24-721.221 B7301 Fraction 24.wiff	2	Q9UBF2-2|COPG2_HUMAN:Q9UBF2|COPG2_HUMAN
NRIFGGLDMLA	24.88	1205.6227	11	3.5	603.8207	30.80		23	5579	15-04-24-721.221 B7301 Fraction 44.wiff	1	Q92688-2|AN32B_HUMAN:Q92688|AN32B_HUMAN
NRHFGSVVA	24.87	985.5093	9	-5.0	493.7595	11.96		16	1449	15-04-24-721.221 B7301 Fraction 37.wiff	1	Q9UNN5-2|FAF1_HUMAN:Q9UNN5|FAF1_HUMAN
KSFNLPML	24.86	948.5103	8	0.6	475.2627	27.45		25	4581	15-04-24-721.221 B7301 Fraction 46.wiff	2	Q13547|HDAC1_HUMAN
VRFDSDVGM(+15.99)FVA	24.85	1357.6335	12	-9.9	453.5473	30.37		17	3100	15-04-24-721.221 B7301 Fraction 38.wiff	2	P13765|DOB_HUMAN	Oxidation (M)	M9:Oxidation (M):1000.00
HRFPSPLAP	24.85	1020.5505	9	2.5	511.2838	11.71		22	1611	15-04-24-721.221 B7301 Fraction 43.wiff	3	Q6P5S7|RNK_HUMAN
GSHSMRYFHTSVSRPGRGEPRFITVGYVD	24.84	3294.6104	29	6.4	659.9335	13.06		26	1661	15-04-24-721.221 B7301 Fraction 47.wiff	2	Q31612|1B73_HUMAN:Q04826|1B40_HUMAN:P03989|1B27_HUMAN
AAMVLTSL	24.84	804.4415	8	-21.0	403.2196	35.05		17	3480	15-04-24-721.221 B7301 Fraction 38.wiff	2	Q6ZNC4|ZN704_HUMAN:Q9H8N7|ZN395_HUMAN
DRIMNTFSVVP	24.81	1277.6438	11	8.9	639.8348	25.46		18	4199	15-04-24-721.221 B7301 Fraction 39.wiff	1	P07437|TBB5_HUMAN
NRAAAQYYL	24.80	1068.5352	9	2.4	535.2761	21.41		15	2275	15-04-24-721.221 B7301 Fraction 36.wiff	3	O95801|TTC4_HUMAN
NRFTEIWC(+119.00)P	24.79	1283.5427	9	-13.2	428.8492	31.43		16	3175	15-04-24-721.221 B7301 Fraction 37.wiff	1	Q9NU22|MDN1_HUMAN	Cysteinylation	C8:Cysteinylation:1000.00
VPYIGIVTI	24.77	973.5848	9	7.2	487.8032	36.52		24	5737	15-04-24-721.221 B7301 Fraction 45.wiff	1	P67812-2|SC11A_HUMAN:P67812|SC11A_HUMAN
SPLPTPALI	24.76	907.5378	9	4.8	454.7784	28.28		18	4485	15-04-24-721.221 B7301 Fraction 39.wiff	1	Q9ULC5-4|ACSL5_HUMAN:Q9ULC5|ACSL5_HUMAN:Q9ULC5-3|ACSL5_HUMAN
DLELVGSGYRM(+15.99)SLV	24.76	1553.7759	14	17.4	777.9088	24.87		19	3996	15-04-24-721.221 B7301 Fraction 40.wiff	1	O14526|FCHO1_HUMAN	Oxidation (M)	M11:Oxidation (M):1000.00
NRLNLEAINYMAADGDFKIK	24.76	2295.1680	20	12.6	574.8065	26.92		22	4568	15-04-24-721.221 B7301 Fraction 43.wiff	1	P09382|LEG1_HUMAN
RTTPPESAP	24.74	954.4771	9	1.8	478.2467	11.69		3	1567	15-04-24-721.221 B7301 Fraction 24.wiff	4	Q9H1B7|I2BPL_HUMAN
TRYWASVEEYIP	24.73	1512.7249	12	23.3	757.3873	39.11		17	3752	15-04-24-721.221 B7301 Fraction 38.wiff	1	Q9HBI5|CC014_HUMAN
VRFLVLDEA	24.71	1060.5917	9	5.3	531.3059	25.49		18	4202	15-04-24-721.221 B7301 Fraction 39.wiff	2	Q92499-2|DDX1_HUMAN:Q92499|DDX1_HUMAN
SRLNITYPML	24.70	1206.6431	10	-1.9	604.3276	25.86		25	4376	15-04-24-721.221 B7301 Fraction 46.wiff	1	Q92890-3|UFD1_HUMAN:Q92890|UFD1_HUMAN:Q92890-1|UFD1_HUMAN
VRFDSDAASPREEPRAP	24.69	1898.9233	17	2.9	475.7395	15.31		8	1845	15-04-24-721.221 B7301 Fraction 29.wiff	2	Q31612|1B73_HUMAN:P30480|1B42_HUMAN:P30460|1B08_HUMAN:P30462|1B14_HUMAN:Q95365|1B38_HUMAN:P30475|1B39_HUMAN:Q29836|1B67_HUMAN:P03989|1B27_HUMAN
PFEVLKAAENKKKEAGGGGVGGPGA	24.69	2367.2546	25	4.4	592.8235	9.90		26	1366	15-04-24-721.221 B7301 Fraction 47.wiff	1	Q8NC51-4|PAIRB_HUMAN:Q8NC51-3|PAIRB_HUMAN:Q8NC51-2|PAIRB_HUMAN:Q8NC51|PAIRB_HUMAN
REIFDSRGNPTVEVDLFTSKGLFR	24.69	2782.4402	24	4.0	696.6201	28.74		25	4678	15-04-24-721.221 B7301 Fraction 46.wiff	1	P06733|ENOA_HUMAN
NRIQIVGLTEL	24.68	1254.7296	11	10.8	628.3788	28.41		20	4700	15-04-24-721.221 B7301 Fraction 41.wiff	2	Q9BT22|ALG1_HUMAN
SAAVLALL	24.61	756.4745	8	2.3	379.2454	35.42		21	5701	15-04-24-721.221 B7301 Fraction 42.wiff	2	P10645|CMGA_HUMAN
VRLGLMPPP	24.60	978.5684	9	3.7	490.2933	17.75		26	2373	15-04-24-721.221 B7301 Fraction 47.wiff	1	O43395|PRPF3_HUMAN
TRLMLQYDA	24.59	1109.5540	9	5.8	555.7875	24.03		16	2471	15-04-24-721.221 B7301 Fraction 37.wiff	2	Q9H2D1|MFTC_HUMAN
AAYNVTLL	24.57	863.4752	8	-15.6	432.7382	34.54		16	3417	15-04-24-721.221 B7301 Fraction 37.wiff	1	Q9C0B1|FTO_HUMAN
QRFAQAQQQLP	24.56	1313.6840	11	2.8	657.8511	17.01		13	2036	15-04-24-721.221 B7301 Fraction 34.wiff	2	P32970|CD70_HUMAN
NRLSVSSLL	24.53	987.5713	9	1.9	494.7939	22.53		22	3567	15-04-24-721.221 B7301 Fraction 43.wiff	1	Q9ULT8|HECD1_HUMAN
NRLQFQQQQN(+.98)SIHAA	24.46	1782.8761	15	0.0	595.2993	16.29		12	1926	15-04-24-721.221 B7301 Fraction 33.wiff	1	Q6PJT7-10|ZC3HE_HUMAN:Q6PJT7-4|ZC3HE_HUMAN:Q6PJT7-5|ZC3HE_HUMAN:Q6PJT7|ZC3HE_HUMAN:Q6PJT7-3|ZC3HE_HUMAN:Q6PJT7-11|ZC3HE_HUMAN:Q6PJT7-9|ZC3HE_HUMAN:Q6PJT7-2|ZC3HE_HUMAN	Deamidation (NQ)	N10:Deamidation (NQ):33.98
ASALLLLI	24.45	812.5371	8	1.3	407.2764	46.06		26	7372	15-04-24-721.221 B7301 Fraction 47.wiff	1	Q9Y6U7|RN215_HUMAN
ASALLLLL	24.45	812.5371	8	1.3	407.2764	46.06		26	7372	15-04-24-721.221 B7301 Fraction 47.wiff	1
WTAADTAAQITQ	24.43	1275.6095	12	1.9	638.8132	25.14		11	2666	15-04-24-721.221 B7301 Fraction 32.wiff	1	Q31612|1B73_HUMAN:P30461|1B13_HUMAN:P30480|1B42_HUMAN:P30460|1B08_HUMAN:Q07000|1C15_HUMAN:Q04826|1B40_HUMAN:P30462|1B14_HUMAN:Q95365|1B38_HUMAN:P30475|1B39_HUMAN:Q29836|1B67_HUMAN:P18463|1B37_HUMAN:P03989|1B27_HUMAN:P30483|1B45_HUMAN:P30466|1B18_HUMAN
NRIIPHLP	24.41	958.5712	8	0.0	480.2929	13.07		22	1813	15-04-24-721.221 B7301 Fraction 43.wiff	1	P14598-2|NCF1_HUMAN:A8MVU1|NCF1C_HUMAN:P14598|NCF1_HUMAN:A6NI72|NCF1B_HUMAN
NRWTDNIFA	24.37	1135.5410	9	5.8	568.7811	29.58		17	3020	15-04-24-721.221 B7301 Fraction 38.wiff	1	Q9BWT6|MND1_HUMAN
NRLDSTGVNV	24.36	1073.5465	10	1.8	537.7815	17.05		8	2031	15-04-24-721.221 B7301 Fraction 29.wiff	2	Q5TYM5-2|FA72A_HUMAN:Q5TYM5|FA72A_HUMAN:H0Y354|FA72C_HUMAN:Q6L9T8|FA72D_HUMAN
SRVLEQVSA	24.36	987.5349	9	3.1	494.7763	14.78		9	1813	15-04-24-721.221 B7301 Fraction 30.wiff	1	Q96R06|SPAG5_HUMAN
NRFEPYANP	24.36	1106.5144	9	3.6	554.2665	17.51		9	2113	15-04-24-721.221 B7301 Fraction 30.wiff	3	P52272-2|HNRPM_HUMAN:P52272|HNRPM_HUMAN
HTSVSRPGRGEPRFITVGYVDDTQFVR	24.32	3075.5637	27	7.1	616.1244	15.43		25	2205	15-04-24-721.221 B7301 Fraction 46.wiff	1	Q31612|1B73_HUMAN
YRNLTHNPP	24.32	1110.5570	9	5.2	371.1949	10.18		13	1342	15-04-24-721.221 B7301 Fraction 34.wiff	2	Q9Y2H1-2|ST38L_HUMAN:Q9Y2H1|ST38L_HUMAN
LPPPPPPPP	24.31	907.5167	9	-6.0	454.7629	17.98		15	1994	15-04-24-721.221 B7301 Fraction 36.wiff	1	Q12873-3|CHD3_HUMAN:Q99590|SCAFB_HUMAN:Q99590-2|SCAFB_HUMAN:P48023-2|TNFL6_HUMAN:P48023|TNFL6_HUMAN:Q70E73|RAPH1_HUMAN:P10323|ACRO_HUMAN:Q68DA7-5|FMN1_HUMAN:Q68DA7|FMN1_HUMAN:O95466|FMNL1_HUMAN:O95466-2|FMNL1_HUMAN:O95466-3|FMNL1_HUMAN:P55196-1|AFAD_HUMAN:P55196|AFAD_HUMAN:P55196-5|AFAD_HUMAN:P55196-2|AFAD_HUMAN:P55196-6|AFAD_HUMAN:P55196-3|AFAD_HUMAN:Q9UPS6-2|SET1B_HUMAN:Q9UPS6|SET1B_HUMAN:Q8TF7…
IPPPPPPPP	24.31	907.5167	9	-6.0	454.7629	17.98		15	1994	15-04-24-721.221 B7301 Fraction 36.wiff	1	Q8TF74|WIPF2_HUMAN
DIQM(+15.99)TQSPSSLSASVG	24.29	1622.7457	16	-2.9	812.3777	21.37		11	2326	15-04-24-721.221 B7301 Fraction 32.wiff	1	P01599|KV107_HUMAN:P04431|KV123_HUMAN:P01610|KV118_HUMAN:P01601|KV109_HUMAN:P01609|KV117_HUMAN:P01607|KV115_HUMAN:P01593|KV101_HUMAN:P80362|KV125_HUMAN:P01608|KV116_HUMAN:P01600|KV108_HUMAN:P01594|KV102_HUMAN:P04432|KV124_HUMAN	Oxidation (M)	M4:Oxidation (M):1000.00
SLDRNLPSDSQDLGQHGLEEDFM	24.28	2602.1604	23	11.7	868.4042	32.25		9	3273	15-04-24-721.221 B7301 Fraction 30.wiff	2	P10124|SRGN_HUMAN
ERMFLSFPT	24.23	1126.5481	9	12.1	564.2881	28.81		21	5068	15-04-24-721.221 B7301 Fraction 42.wiff	2	P69905|HBA_HUMAN
GAFLLRQV	24.23	902.5338	8	-0.1	452.2741	18.33		25	2685	15-04-24-721.221 B7301 Fraction 46.wiff	1	Q5T5P2-4|SKT_HUMAN:Q5T5P2-8|SKT_HUMAN:Q5T5P2-6|SKT_HUMAN:Q5T5P2-9|SKT_HUMAN:Q5T5P2-2|SKT_HUMAN:Q5T5P2-7|SKT_HUMAN:Q5T5P2-10|SKT_HUMAN:Q5T5P2-3|SKT_HUMAN:Q5T5P2|SKT_HUMAN
NRISWVGEA	24.22	1030.5195	9	6.0	516.2701	21.61		14	2437	15-04-24-721.221 B7301 Fraction 35.wiff	2	P26358-2|DNMT1_HUMAN:P26358-3|DNMT1_HUMAN:P26358|DNMT1_HUMAN
NRYLFPEVDMT	24.21	1383.6493	11	13.2	692.8411	34.88		15	3481	15-04-24-721.221 B7301 Fraction 36.wiff	1	Q6PKC3-2|TXD11_HUMAN:Q6PKC3|TXD11_HUMAN
SLIEQTTAL	24.20	974.5284	9	2.9	488.2729	29.37		9	3123	15-04-24-721.221 B7301 Fraction 30.wiff	1	Q9NVK5-3|FGOP2_HUMAN:Q9NVK5-2|FGOP2_HUMAN:Q9NVK5|FGOP2_HUMAN
NPFSNFLHV	24.16	1073.5294	9	1.1	537.7726	32.56		25	5017	15-04-24-721.221 B7301 Fraction 46.wiff	1	P42167-2|LAP2B_HUMAN:P42167|LAP2B_HUMAN
VRSSLISM(+15.99)QGP	24.15	1189.6125	11	12.7	595.8211	9.83		21	1406	15-04-24-721.221 B7301 Fraction 42.wiff	1	Q8TE82|S3TC1_HUMAN	Oxidation (M)	M8:Oxidation (M):1000.00
VGTNLVRL	24.14	870.5287	8	6.6	436.2745	14.89		21	2247	15-04-24-721.221 B7301 Fraction 42.wiff	2	Q96QK1|VPS35_HUMAN
NRAPVAIGVAA	24.14	1037.5981	11	-3.0	519.8048	17.49		16	1901	15-04-24-721.221 B7301 Fraction 37.wiff	1	P41214-2|EIF2D_HUMAN:P41214|EIF2D_HUMAN
DRWEEAGPP	24.11	1055.4672	9	0.2	528.7410	18.68		3	2370	15-04-24-721.221 B7301 Fraction 24.wiff	3	Q9BTC0|DIDO1_HUMAN
SAWGVIML	24.10	875.4575	8	3.7	438.7376	41.49		23	6547	15-04-24-721.221 B7301 Fraction 44.wiff	1	Q6P5S7|RNK_HUMAN
VSYLFSHV	24.10	950.4861	8	2.0	476.2513	21.29		22	3294	15-04-24-721.221 B7301 Fraction 43.wiff	1	P60891-2|PRPS1_HUMAN:P60891|PRPS1_HUMAN:P11908|PRPS2_HUMAN:P11908-2|PRPS2_HUMAN
LRAQVTSGLLP	24.09	1153.6819	11	2.9	577.8499	17.44		24	2628	15-04-24-721.221 B7301 Fraction 45.wiff	1	Q8WYP5|ELYS_HUMAN:Q8WYP5-3|ELYS_HUMAN:Q8WYP5-2|ELYS_HUMAN
TRLKETPPPP	24.09	1134.6396	10	3.6	568.3292	10.45		9	1388	15-04-24-721.221 B7301 Fraction 30.wiff	1	Q96E17|RAB3C_HUMAN
KIFQAALY	24.07	952.5381	8	6.4	477.2794	17.28		24	2607	15-04-24-721.221 B7301 Fraction 45.wiff	1	Q9NZD2|GLTP_HUMAN
EEIEGLISA	24.06	959.4811	9	2.4	480.7490	33.64		3	3708	15-04-24-721.221 B7301 Fraction 24.wiff	2	O43707-3|ACTN4_HUMAN:O43707-2|ACTN4_HUMAN:O43707|ACTN4_HUMAN
TAIGKAGYTDKVVIGMDVAASEFFR	24.06	2645.3523	25	4.9	662.3486	36.42		24	5730	15-04-24-721.221 B7301 Fraction 45.wiff	1	P06733|ENOA_HUMAN
NRITPSYVA	24.02	1019.5400	9	4.8	510.7797	15.59		14	1855	15-04-24-721.221 B7301 Fraction 35.wiff	1	P11021|GRP78_HUMAN
NRFHPSMLSNY	24.02	1364.6295	11	2.2	455.8848	12.81		22	1768	15-04-24-721.221 B7301 Fraction 43.wiff	1	O60942-3|MCE1_HUMAN:O60942-4|MCE1_HUMAN:O60942-2|MCE1_HUMAN:O60942|MCE1_HUMAN
SRLGIIYNP	24.02	1031.5763	9	9.7	516.8004	15.61		21	2378	15-04-24-721.221 B7301 Fraction 42.wiff	1	Q9NYU1|UGGG2_HUMAN
IVAPPGGRANITS	24.01	1251.6935	13	12.7	626.8619	9.10		19	1218	15-04-24-721.221 B7301 Fraction 40.wiff	1	Q16555-2|DPYL2_HUMAN:Q16555|DPYL2_HUMAN
NRFLEENPDP	24.00	1229.5676	10	0.2	615.7912	20.15		3	2482	15-04-24-721.221 B7301 Fraction 24.wiff	1	O95602|RPA1_HUMAN
LRNPYSFTP	24.00	1093.5557	9	3.3	547.7869	15.74		23	2316	15-04-24-721.221 B7301 Fraction 44.wiff	1	Q8N2H3|PYRD2_HUMAN
HAYIISYL	23.95	978.5175	8	9.4	490.2706	25.83		21	4632	15-04-24-721.221 B7301 Fraction 42.wiff	1	Q9H223|EHD4_HUMAN:Q9NZN4|EHD2_HUMAN:Q9NZN4-2|EHD2_HUMAN
AEYLILHLI	23.95	1083.6328	9	12.7	542.8306	40.50		21	6050	15-04-24-721.221 B7301 Fraction 42.wiff	1	Q9BTE3-2|MCMBP_HUMAN:Q9BTE3|MCMBP_HUMAN
FRTAVMM(+15.99)AA	23.93	1012.4834	9	3.2	507.2506	10.40		23	1392	15-04-24-721.221 B7301 Fraction 44.wiff	2	Q86TM6|SYVN1_HUMAN	Oxidation (M)	M7:Oxidation (M):40.00
SSFVVARY	23.92	927.4814	8	7.5	464.7515	12.97		18	2052	15-04-24-721.221 B7301 Fraction 39.wiff	1	Q9H4G4|GAPR1_HUMAN
NRLWGPLEV	23.92	1082.5873	9	12.5	542.3077	27.93		20	4639	15-04-24-721.221 B7301 Fraction 41.wiff	1	O00391|QSOX1_HUMAN
SRHSLEQKP	23.90	1080.5676	9	1.3	361.1970	9.73		4	1389	15-04-24-721.221 B7301 Fraction 25.wiff	1	P04233-2|HG2A_HUMAN:P04233|HG2A_HUMAN
NRLSVSSLLA	23.90	1058.6084	10	3.7	530.3134	20.88		24	3213	15-04-24-721.221 B7301 Fraction 45.wiff	1	Q9ULT8|HECD1_HUMAN
AANLIAFL	23.90	831.4854	8	2.1	416.7509	42.16		24	6302	15-04-24-721.221 B7301 Fraction 45.wiff	1	O43868|S28A2_HUMAN
YAFLMVDRY	23.89	1176.5637	9	4.8	589.2919	26.66		23	4825	15-04-24-721.221 B7301 Fraction 44.wiff	1	Q9UK61-3|TASOR_HUMAN:Q9UK61-4|TASOR_HUMAN:Q9UK61|TASOR_HUMAN
NRFSALQPP	23.88	1028.5403	9	7.1	515.2811	13.45		18	2169	15-04-24-721.221 B7301 Fraction 39.wiff	3	O43432-4|IF4G3_HUMAN:O43432|IF4G3_HUMAN:O43432-3|IF4G3_HUMAN
QTLLIIL	23.87	812.5371	7	3.9	407.2774	45.93		26	7368	15-04-24-721.221 B7301 Fraction 47.wiff	1	P40259-2|CD79B_HUMAN:P40259|CD79B_HUMAN:P40259-3|CD79B_HUMAN
QTLLLLL	23.87	812.5371	7	3.9	407.2774	45.93		26	7368	15-04-24-721.221 B7301 Fraction 47.wiff	1
VLIDIREYW	23.85	1205.6444	9	3.6	603.8317	35.12		23	6029	15-04-24-721.221 B7301 Fraction 44.wiff	2	P53999|TCP4_HUMAN
NRFSEYLLEC(+119.00)	23.85	1391.5850	10	3.5	464.8706	29.04		11	2963	15-04-24-721.221 B7301 Fraction 32.wiff	2	Q93008-1|USP9X_HUMAN:Q93008|USP9X_HUMAN	Cysteinylation	C10:Cysteinylation:1000.00
NRIIEPVAA	23.83	981.5607	9	3.5	491.7893	16.56		9	2010	15-04-24-721.221 B7301 Fraction 30.wiff	1	O14686|KMT2D_HUMAN:O14686-3|KMT2D_HUMAN
DRFSPEFVDFTA	23.83	1429.6514	12	-1.8	715.8317	38.51		12	3558	15-04-24-721.221 B7301 Fraction 33.wiff	1	P46734-3|MP2K3_HUMAN:P46734-2|MP2K3_HUMAN:P46734|MP2K3_HUMAN
NRSVQVVNLD	23.82	1142.6044	10	3.4	572.3114	18.66		11	2086	15-04-24-721.221 B7301 Fraction 32.wiff	3	Q9UHW5|GPN3_HUMAN:Q9UHW5-2|GPN3_HUMAN:Q9UHW5-3|GPN3_HUMAN
RAITIAGV	23.82	799.4916	8	5.2	400.7551	13.23		18	2114	15-04-24-721.221 B7301 Fraction 39.wiff	1	Q15365|PCBP1_HUMAN
SSFAMPLL	23.79	864.4415	8	4.6	433.2300	37.43		21	5864	15-04-24-721.221 B7301 Fraction 42.wiff	1	Q9UGJ0|AAKG2_HUMAN
GYVDDTQFV	23.78	1042.4607	9	1.6	522.2385	29.72		5	2864	15-04-24-721.221 B7301 Fraction 26.wiff	1	Q31612|1B73_HUMAN:P30461|1B13_HUMAN:P30480|1B42_HUMAN:P30460|1B08_HUMAN:Q95604|1C17_HUMAN:Q07000|1C15_HUMAN:P30462|1B14_HUMAN:Q95365|1B38_HUMAN:P30475|1B39_HUMAN:Q29836|1B67_HUMAN:P18463|1B37_HUMAN:P13747|HLAE_HUMAN
LRILDPAYP	23.76	1056.5967	9	17.1	529.3146	19.70		20	3316	15-04-24-721.221 B7301 Fraction 41.wiff	1	O95155-3|UBE4B_HUMAN:O95155-2|UBE4B_HUMAN:O95155|UBE4B_HUMAN:O95155-4|UBE4B_HUMAN
SRLRELVPGVP	23.73	1221.7194	11	3.9	611.8693	15.23		23	2220	15-04-24-721.221 B7301 Fraction 44.wiff	2	Q02535|ID3_HUMAN
SRYPDQWIV	23.72	1162.5770	9	5.4	582.2990	32.11		15	3287	15-04-24-721.221 B7301 Fraction 36.wiff	1	Q9NZJ9|NUDT4_HUMAN:Q9NZJ9-2|NUDT4_HUMAN
NRVTIPALAA	23.71	1024.6029	10	9.0	513.3134	15.68		21	2393	15-04-24-721.221 B7301 Fraction 42.wiff	1	Q15464|SHB_HUMAN
NRFTASFQGI	23.70	1139.5723	10	-6.3	570.7898	20.66		22	3160	15-04-24-721.221 B7301 Fraction 43.wiff	1	Q13488|VPP3_HUMAN:Q13488-2|VPP3_HUMAN
NRFYFLEAYNA	23.70	1406.6619	11	5.6	704.3422	28.15		23	5098	15-04-24-721.221 B7301 Fraction 44.wiff	2	P26358-2|DNMT1_HUMAN:P26358-3|DNMT1_HUMAN:P26358|DNMT1_HUMAN
KALLIQAV	23.70	854.5589	8	3.1	428.2881	16.33		21	2570	15-04-24-721.221 B7301 Fraction 42.wiff	1	Q5T0D9-2|TPRGL_HUMAN:Q5T0D9|TPRGL_HUMAN
KALLLQAV	23.70	854.5589	8	3.1	428.2881	16.33		21	2570	15-04-24-721.221 B7301 Fraction 42.wiff	1	Q6ZRF8-3|RN207_HUMAN:Q6ZRF8-4|RN207_HUMAN:Q6ZRF8|RN207_HUMAN
LGYDLPM(+15.99)V	23.69	922.4470	8	-9.2	462.2265	35.28		15	3500	15-04-24-721.221 B7301 Fraction 36.wiff	1	Q13813-3|SPTN1_HUMAN:Q13813|SPTN1_HUMAN:Q13813-2|SPTN1_HUMAN	Oxidation (M)	M7:Oxidation (M):1000.00
PPKTHVTHHPISD	23.69	1464.7473	13	5.2	367.1960	8.86		13	1248	15-04-24-721.221 B7301 Fraction 34.wiff	1	Q31612|1B73_HUMAN:P30461|1B13_HUMAN:P30480|1B42_HUMAN:P30460|1B08_HUMAN:Q04826|1B40_HUMAN:P30462|1B14_HUMAN:Q95365|1B38_HUMAN:P30475|1B39_HUMAN:Q29836|1B67_HUMAN:P18463|1B37_HUMAN:P03989|1B27_HUMAN:P30483|1B45_HUMAN:P30466|1B18_HUMAN:P13747|HLAE_HUMAN
PPKTHVTHHPLSD	23.69	1464.7473	13	5.2	367.1960	8.86		13	1248	15-04-24-721.221 B7301 Fraction 34.wiff	1
SLSSSALIGLL	23.65	1059.6176	11	3.9	530.8181	41.18		23	6529	15-04-24-721.221 B7301 Fraction 44.wiff	1	Q06481-5|APLP2_HUMAN:Q06481-4|APLP2_HUMAN:Q06481-2|APLP2_HUMAN:Q06481-3|APLP2_HUMAN:Q06481-6|APLP2_HUMAN:Q06481|APLP2_HUMAN
RAFLAQAL	23.65	888.5181	8	4.8	445.2684	17.95		22	2644	15-04-24-721.221 B7301 Fraction 43.wiff	1	P57088|TMM33_HUMAN
NRVSAFSVA	23.60	949.4981	9	-5.2	475.7539	18.66		17	1965	15-04-24-721.221 B7301 Fraction 38.wiff	1	P52756|RBM5_HUMAN
NRLNTFGDEV	23.59	1163.5571	10	2.5	582.7873	20.20		6	2482	15-04-24-721.221 B7301 Fraction 27.wiff	2	P11047|LAMC1_HUMAN
KSTLLSNL	23.54	874.5124	8	8.5	438.2672	17.30		18	2970	15-04-24-721.221 B7301 Fraction 39.wiff	1	Q9Y295|DRG1_HUMAN
HRFGGLVLSP	23.48	1081.6033	10	5.3	541.8118	15.39		26	1986	15-04-24-721.221 B7301 Fraction 47.wiff	1	Q9UJK0|TSR3_HUMAN
NRIAYIHLVA	23.47	1168.6716	10	3.2	585.3450	15.21		25	2161	15-04-24-721.221 B7301 Fraction 46.wiff	1	Q15386|UBE3C_HUMAN
KSLQAIKI	23.46	899.5804	8	1.3	450.7981	10.74		24	1575	15-04-24-721.221 B7301 Fraction 45.wiff	1	Q2M389|WASH7_HUMAN:Q2M389-2|WASH7_HUMAN
NRANVYVGF	23.46	1038.5247	9	14.6	520.2772	15.41		20	2231	15-04-24-721.221 B7301 Fraction 41.wiff	1	Q6P2Q9|PRP8_HUMAN
TVGYVDDTQFVR	23.46	1398.6780	12	1.3	700.3472	23.96		10	2545	15-04-24-721.221 B7301 Fraction 31.wiff	1	Q31612|1B73_HUMAN:P30461|1B13_HUMAN
TRLPVPRAP	23.41	1005.6083	9	-1.0	503.8109	9.95		25	1457	15-04-24-721.221 B7301 Fraction 46.wiff	1	Q6VMQ6-2|MCAF1_HUMAN:Q6VMQ6-5|MCAF1_HUMAN:Q6VMQ6|MCAF1_HUMAN:Q6VMQ6-4|MCAF1_HUMAN
QLGLTFL	23.40	790.4589	7	3.5	396.2381	37.89		23	6294	15-04-24-721.221 B7301 Fraction 44.wiff	1	Q6UXH9|PAMR1_HUMAN
RAYLLQNF	23.40	1023.5501	8	4.7	512.7847	22.34		23	3629	15-04-24-721.221 B7301 Fraction 44.wiff	1	Q5T4S7-5|UBR4_HUMAN:Q5T4S7-3|UBR4_HUMAN:Q5T4S7-4|UBR4_HUMAN:Q5T4S7|UBR4_HUMAN:Q5T4S7-2|UBR4_HUMAN
DSDAASPREEPRAPWI	23.39	1795.8489	16	5.7	599.6270	26.98		8	2842	15-04-24-721.221 B7301 Fraction 29.wiff	1	Q31612|1B73_HUMAN:P30480|1B42_HUMAN:P30460|1B08_HUMAN:P30462|1B14_HUMAN:Q95365|1B38_HUMAN:P30475|1B39_HUMAN:Q29836|1B67_HUMAN:P03989|1B27_HUMAN
NRHAVVM(+15.99)EL	23.38	1083.5496	9	1.2	542.7827	20.50		12	2265	15-04-24-721.221 B7301 Fraction 33.wiff	1	Q9BVS4-2|RIOK2_HUMAN:Q9BVS4|RIOK2_HUMAN	Oxidation (M)	M7:Oxidation (M):1000.00
NRYHVPVVV	23.37	1081.6033	9	6.1	541.8122	11.87		18	1788	15-04-24-721.221 B7301 Fraction 39.wiff	1	P04844-2|RPN2_HUMAN:P04844|RPN2_HUMAN
NVFNAWVQV	23.34	1075.5450	9	6.1	538.7831	36.26		24	5719	15-04-24-721.221 B7301 Fraction 45.wiff	1	Q14147|DHX34_HUMAN
LRFPEM(+15.99)NIP	23.33	1131.5746	9	9.9	566.8002	17.79		21	2870	15-04-24-721.221 B7301 Fraction 42.wiff	1	P20273-2|CD22_HUMAN:P20273-5|CD22_HUMAN:P20273-3|CD22_HUMAN:P20273|CD22_HUMAN	Oxidation (M)	M6:Oxidation (M):1000.00
NRTMVQLGICAF	23.29	1351.6741	12	32.2	676.8661	28.11		21	4977	15-04-24-721.221 B7301 Fraction 42.wiff	1	Q99613-2|EIF3C_HUMAN:Q99613|EIF3C_HUMAN:B5ME19|EIFCL_HUMAN
IRLPPPMPP	23.24	1016.5840	9	3.3	509.3010	15.40		25	2200	15-04-24-721.221 B7301 Fraction 46.wiff	1	Q8IWX8|CHERP_HUMAN
PQYQTWEEFSRAAEKLYLAD	23.24	2444.1648	20	3.2	815.7315	38.60		22	6145	15-04-24-721.221 B7301 Fraction 43.wiff	1	P49458|SRP09_HUMAN
ASFNVIEF	23.24	925.4545	8	-8.8	463.7304	42.60		15	4008	15-04-24-721.221 B7301 Fraction 36.wiff	1	P06756-2|ITAV_HUMAN:P06756|ITAV_HUMAN:P06756-3|ITAV_HUMAN
PEPPPPPPP	23.24	923.4752	9	2.7	462.7461	15.49		3	1977	15-04-24-721.221 B7301 Fraction 24.wiff	1	Q15911-2|ZFHX3_HUMAN:Q15911|ZFHX3_HUMAN:Q9Y5W3|KLF2_HUMAN
VPPPPPPPP	23.24	893.5010	9	-1.4	447.7572	15.64		10	1833	15-04-24-721.221 B7301 Fraction 31.wiff	1	Q70E73|RAPH1_HUMAN:O95466|FMNL1_HUMAN:O95466-2|FMNL1_HUMAN:O95466-3|FMNL1_HUMAN:Q8IZD2-2|KMT2E_HUMAN:Q8IZD2-7|KMT2E_HUMAN:Q8IZD2|KMT2E_HUMAN:Q8N8S7-3|ENAH_HUMAN:Q8N8S7-2|ENAH_HUMAN:Q8N8S7|ENAH_HUMAN
DRFYPNDLWVV	23.24	1422.6931	11	13.1	712.3632	35.69		18	5011	15-04-24-721.221 B7301 Fraction 39.wiff	1	P61073|CXCR4_HUMAN:P61073-2|CXCR4_HUMAN
NRFSGWYDAD	23.22	1229.5101	10	-3.6	615.7601	26.30		12	2782	15-04-24-721.221 B7301 Fraction 33.wiff	1	P18669|PGAM1_HUMAN
NRYAW(+15.99)QKNVNL	23.22	1420.7211	11	2.5	474.5822	10.78		25	1573	15-04-24-721.221 B7301 Fraction 46.wiff	2	Q6P3X8|PGBD2_HUMAN	Oxidation (HW)	W5:Oxidation (HW):1000.00
NRVLPAPAP	23.20	933.5396	9	-12.8	467.7711	16.14		15	1833	15-04-24-721.221 B7301 Fraction 36.wiff	1	Q7L590-2|MCM10_HUMAN:Q7L590|MCM10_HUMAN
SRLDLSENAIQAIP	23.19	1525.8099	14	5.2	509.6132	31.67		13	3269	15-04-24-721.221 B7301 Fraction 34.wiff	1	O75093-2|SLIT1_HUMAN
SPVGDVPFI	23.17	929.4858	9	3.5	465.7518	39.35		13	3749	15-04-24-721.221 B7301 Fraction 34.wiff	1	Q9P265|DIP2B_HUMAN
NRAQVLYHA	23.14	1070.5621	9	6.4	357.8636	12.45		14	1620	15-04-24-721.221 B7301 Fraction 35.wiff	1	Q6NXR4|TTI2_HUMAN
VRNSINQVVQL	23.14	1268.7201	11	14.8	635.3767	16.21		20	2413	15-04-24-721.221 B7301 Fraction 41.wiff	1	P24928|RPB1_HUMAN
SRFPEIELYEA	23.11	1352.6611	11	0.3	677.3381	34.37		11	3294	15-04-24-721.221 B7301 Fraction 32.wiff	1	Q96M94|KLH15_HUMAN
AGTLLLLL	23.10	812.5371	8	4.9	407.2778	46.00		26	7370	15-04-24-721.221 B7301 Fraction 47.wiff	1	O95870-2|ABHGA_HUMAN:O95870|ABHGA_HUMAN
